# Supplementary material for: The relationship between transgenerational acquired resistance and global DNA methylation in Arabidopsis
Source: Sci Rep. 2018 Oct 3;8:14761. doi: 10.1038/s41598-018-32448-5 (PMC6170496; doi:10.1038/s41598-018-32448-5)
Supplement: Supplementary file 2 — Supplementary Tables S1–9 [file 41598_2018_32448_MOESM2_ESM.xlsx]

## Sheet: Index and Notes
Supplementary Datasets
Global impacts of transgenerational acquired resistance on DNA methylation in Arabidopsis
Joost H.M. Stassen, Ana López Sánchez, Ritushree Jain, David Pascual Pardo, Estrella Luna, Lisa M. Smith and Jurriaan Ton
Index
Table S1	Location and methylation difference of CG DMPs in the first F3 experiment
Table S2	Location and methylation difference of CG DMPs between MMM and SMM in the second F3 experiment
Table S3	Location and methylation difference of CG DMPs between MMM and SSS in the second F3 experiment
Table S4	Location and annotation of genes with promoters (2kb) that contain one or more shared CG DMPs occurring in both F3 experiments
Table S5	Location and annotation of genes with gene bodies that contain one or more CG DMPs occurring in both F3 experiments
Table S6	GO term enrichment analysis of genes and gene promoters containing shared CG DMPs between F3 lines from independent experiments
Table S7	Counts of DMPs in each F3 experiments per promoter region and genic region
Table S8	Locations of DMRs
Table S9	Conversion, sequencing and alignment statistics for each sample
Notes
All genomic locations are provided as 0-based coordinates, with the last coordinate not part of the range (i.e. BED)

## Sheet: Table_S1_CG_DMPs_F3-I
Chromosome	Start	End	Difference
1	35900	35901	-0.545486
1	165540	165541	0.494722
1	241213	241214	-0.461557
1	272160	272161	0.457568
1	273413	273414	-0.7077
1	288471	288472	0.73329
1	317451	317452	-0.50105
1	360452	360453	0.582613
1	381999	382000	0.559336
1	532409	532410	-0.487711
1	541869	541870	-0.475304
1	573128	573129	0.662692
1	581712	581713	-0.544622
1	703228	703229	0.578531
1	703496	703497	0.379759
1	723009	723010	0.44493
1	736211	736212	0.546539
1	743860	743861	0.490058
1	827500	827501	0.562972
1	838537	838538	0.523699
1	840409	840410	0.648384
1	855474	855475	0.47355
1	873699	873700	0.420612
1	902384	902385	0.307033
1	1058457	1058458	-0.61601
1	1066190	1066191	0.676517
1	1112990	1112991	-0.768399
1	1127197	1127198	0.341313
1	1267655	1267656	-0.482154
1	1314622	1314623	-0.507046
1	1341894	1341895	0.467329
1	1409527	1409528	0.562302
1	1555570	1555571	-0.307918
1	1622316	1622317	0.344017
1	1687866	1687867	-0.405397
1	1711897	1711898	-0.407848
1	1739072	1739073	-0.445927
1	1785203	1785204	-0.696428
1	1787751	1787752	0.454739
1	1936005	1936006	0.348419
1	2021300	2021301	-0.634928
1	2029086	2029087	-0.67125
1	2029382	2029383	-0.585868
1	2137199	2137200	0.571446
1	2161491	2161492	-0.457024
1	2210707	2210708	0.692304
1	2243250	2243251	-0.388351
1	2314470	2314471	0.608875
1	2314806	2314807	0.536466
1	2331037	2331038	-0.497813
1	2350814	2350815	0.455782
1	2362196	2362197	0.329838
1	2382973	2382974	-0.398087
1	2415203	2415204	0.53241
1	2419896	2419897	-0.515889
1	2425187	2425188	0.49101
1	2427816	2427817	0.406533
1	2427827	2427828	0.428044
1	2454351	2454352	0.508222
1	2482297	2482298	-0.69417
1	2540449	2540450	0.347586
1	2617979	2617980	0.650522
1	2639574	2639575	0.372626
1	2733602	2733603	-0.555631
1	2833669	2833670	0.471017
1	2936267	2936268	0.504208
1	3002082	3002083	0.412477
1	3257347	3257348	-0.649333
1	3258921	3258922	-0.584259
1	3335332	3335333	0.573771
1	3372177	3372178	0.618468
1	3505184	3505185	-0.588422
1	3564184	3564185	-0.470668
1	3593855	3593856	-0.575869
1	3652379	3652380	0.664795
1	3707921	3707922	-0.564709
1	3730130	3730131	-0.466559
1	3922878	3922879	-0.494637
1	3940199	3940200	0.451613
1	3980828	3980829	-0.272715
1	3984923	3984924	0.411732
1	3988958	3988959	0.343232
1	4052274	4052275	0.354785
1	4068886	4068887	0.431742
1	4201837	4201838	-0.541819
1	4345773	4345774	-0.37803
1	4346006	4346007	0.451545
1	4379888	4379889	-0.544266
1	4425058	4425059	-0.595755
1	4482863	4482864	-0.680967
1	4486803	4486804	-0.320625
1	4509341	4509342	-0.473995
1	4509348	4509349	-0.520708
1	4510375	4510376	0.620564
1	4639375	4639376	0.368692
1	4658192	4658193	-0.516378
1	4862436	4862437	0.385393
1	4875618	4875619	-0.822282
1	5034750	5034751	0.8851
1	5040018	5040019	0.45437
1	5075877	5075878	-0.581501
1	5180172	5180173	-0.359345
1	5408460	5408461	-0.50653
1	5417068	5417069	-0.666108
1	5520560	5520561	0.382204
1	5711102	5711103	-0.452914
1	5729245	5729246	0.520514
1	5761840	5761841	-0.355332
1	5860520	5860521	0.551625
1	5866806	5866807	-0.459739
1	5886503	5886504	0.498571
1	5905660	5905661	0.445045
1	5948669	5948670	0.509189
1	6114023	6114024	0.61227
1	6162947	6162948	0.503203
1	6501192	6501193	-0.483266
1	6523986	6523987	0.485972
1	6618232	6618233	0.4272
1	6721601	6721602	0.69171
1	6748595	6748596	0.599036
1	6750196	6750197	0.664783
1	6752510	6752511	-0.472115
1	6818022	6818023	0.836097
1	6848978	6848979	-0.432694
1	6888450	6888451	-0.461782
1	7063635	7063636	-0.420056
1	7208717	7208718	0.376753
1	7226868	7226869	-0.508196
1	7290437	7290438	-0.558837
1	7390225	7390226	0.511153
1	7420048	7420049	-0.615575
1	7436028	7436029	0.442766
1	7446246	7446247	0.473004
1	7468162	7468163	0.415558
1	7477566	7477567	-0.453977
1	7564885	7564886	0.367305
1	7590075	7590076	0.547159
1	7620236	7620237	-0.40171
1	7634696	7634697	-0.488042
1	7683263	7683264	-0.494763
1	7683295	7683296	-0.479582
1	7768595	7768596	-0.580634
1	7772824	7772825	-0.566989
1	7790533	7790534	0.716784
1	7791546	7791547	-0.373361
1	7819136	7819137	0.556949
1	7819393	7819394	-0.62121
1	7877881	7877882	0.600317
1	7951473	7951474	0.563603
1	8251595	8251596	0.470328
1	8312458	8312459	-0.815613
1	8312864	8312865	-0.581768
1	8313021	8313022	-0.716294
1	8473602	8473603	-0.310951
1	8473632	8473633	-0.273041
1	8608518	8608519	0.400548
1	8681878	8681879	-0.322973
1	8681904	8681905	-0.423379
1	8686372	8686373	-0.54872
1	8896550	8896551	-0.551112
1	8917260	8917261	0.428972
1	9047890	9047891	-0.516895
1	9106059	9106060	0.383486
1	9130702	9130703	-0.40953
1	9141933	9141934	-0.480301
1	9163663	9163664	0.402148
1	9287548	9287549	-0.582235
1	9530651	9530652	0.529005
1	9637922	9637923	0.507957
1	9764841	9764842	-0.601862
1	9780983	9780984	0.535237
1	9868710	9868711	0.779993
1	9868837	9868838	0.50254
1	9977921	9977922	-0.565274
1	10037559	10037560	-0.497617
1	10208108	10208109	0.408324
1	10265609	10265610	0.416024
1	10323859	10323860	0.488286
1	10390575	10390576	0.8316
1	10494255	10494256	0.495086
1	10560031	10560032	-0.376503
1	10560356	10560357	0.610704
1	10686454	10686455	-0.520955
1	10785639	10785640	0.495308
1	10792176	10792177	0.453714
1	10814561	10814562	0.358805
1	10814583	10814584	0.469382
1	10831375	10831376	-0.552792
1	10992440	10992441	0.558752
1	11038385	11038386	0.491815
1	11132604	11132605	0.476895
1	11143384	11143385	0.455891
1	11145619	11145620	0.614613
1	11209281	11209282	0.418259
1	11285051	11285052	0.601639
1	11363333	11363334	0.464081
1	11393314	11393315	-0.61628
1	11402680	11402681	0.557602
1	11435705	11435706	0.331533
1	11442250	11442251	-0.599974
1	11458677	11458678	0.317941
1	11458693	11458694	-0.318906
1	11510043	11510044	0.682122
1	11512814	11512815	0.708285
1	11563286	11563287	0.398144
1	11615070	11615071	0.339177
1	11680425	11680426	0.492257
1	11686152	11686153	-0.269978
1	11714909	11714910	0.570444
1	11876035	11876036	-0.434873
1	11879663	11879664	0.234034
1	11919284	11919285	0.322177
1	11920851	11920852	0.443149
1	11921225	11921226	0.532378
1	12020282	12020283	-0.37925
1	12100050	12100051	-0.749535
1	12151060	12151061	-0.451256
1	12245200	12245201	0.624389
1	12272539	12272540	-0.374111
1	12272548	12272549	-0.386439
1	12272569	12272570	-0.451548
1	12490353	12490354	-0.456342
1	12504114	12504115	0.428156
1	12535427	12535428	-0.534496
1	12564342	12564343	-0.360032
1	12647234	12647235	-0.748891
1	12713148	12713149	-0.486686
1	12747052	12747053	-0.623575
1	12843104	12843105	0.422633
1	12843645	12843646	-0.385943
1	12844533	12844534	0.599605
1	12961752	12961753	0.258102
1	12989838	12989839	-0.509263
1	13119752	13119753	0.507331
1	13193411	13193412	0.515763
1	13195487	13195488	0.444283
1	13223473	13223474	0.333451
1	13434328	13434329	-0.451323
1	13449022	13449023	-0.352957
1	13449054	13449055	-0.334802
1	13456616	13456617	-0.326447
1	13541112	13541113	-0.857173
1	13890217	13890218	0.497752
1	14094105	14094106	0.620066
1	14160454	14160455	0.447509
1	14540516	14540517	0.503225
1	15716272	15716273	0.37328
1	15806765	15806766	0.43387
1	15929518	15929519	-0.402991
1	15975030	15975031	0.448669
1	15975095	15975096	0.350308
1	15978946	15978947	-0.40144
1	16135342	16135343	0.667947
1	16152018	16152019	-0.4168
1	16398596	16398597	0.595975
1	16486790	16486791	0.351165
1	16622190	16622191	0.232621
1	16640224	16640225	0.633195
1	16708243	16708244	-0.323617
1	16745077	16745078	0.41183
1	16781875	16781876	0.494359
1	16785338	16785339	0.641776
1	16899819	16899820	-0.43761
1	16925381	16925382	-0.418773
1	16939456	16939457	0.548725
1	16939471	16939472	0.53695
1	16939508	16939509	0.569522
1	16939514	16939515	0.513763
1	16939520	16939521	0.32696
1	17003109	17003110	0.365692
1	17182456	17182457	0.433467
1	17182866	17182867	0.302898
1	17185531	17185532	0.389194
1	17206363	17206364	-0.524547
1	17276819	17276820	0.439768
1	17321412	17321413	0.686157
1	17338906	17338907	-0.568866
1	17387218	17387219	0.421713
1	17419045	17419046	0.548278
1	17470754	17470755	0.486944
1	17475088	17475089	-0.550818
1	17592973	17592974	0.336505
1	17592987	17592988	0.339509
1	17593601	17593602	0.413971
1	17682558	17682559	-0.507557
1	17695820	17695821	-0.365278
1	17787168	17787169	0.419553
1	17803034	17803035	-0.494564
1	17828425	17828426	-0.504445
1	17872093	17872094	-0.472703
1	17958578	17958579	0.454981
1	17984935	17984936	-0.77211
1	17997744	17997745	-0.336904
1	18009779	18009780	-0.626287
1	18009811	18009812	-0.268323
1	18012641	18012642	-0.727607
1	18044389	18044390	-0.587597
1	18063540	18063541	0.333139
1	18064715	18064716	-0.454463
1	18232760	18232761	0.608652
1	18332585	18332586	0.485103
1	18333824	18333825	-0.771443
1	18334475	18334476	-0.548107
1	18489403	18489404	-0.382128
1	18535951	18535952	-0.614929
1	18577731	18577732	0.486384
1	18614665	18614666	-0.512326
1	18619000	18619001	-0.435948
1	18674690	18674691	0.513018
1	18727295	18727296	-0.561429
1	18786452	18786453	-0.531842
1	18811357	18811358	-0.506822
1	19060773	19060774	-0.402669
1	19142002	19142003	-0.489257
1	19209020	19209021	-0.472742
1	19209022	19209023	-0.53293
1	19277347	19277348	-0.380691
1	19297287	19297288	0.601907
1	19412536	19412537	0.476327
1	19419168	19419169	-0.424753
1	19609567	19609568	-0.535168
1	19662248	19662249	-0.420938
1	19662699	19662700	0.474015
1	19686766	19686767	-0.485606
1	19713650	19713651	-0.64742
1	19713681	19713682	-0.71776
1	19713713	19713714	-0.453837
1	19749148	19749149	-0.452254
1	19786170	19786171	0.544185
1	19863603	19863604	-0.472806
1	19940092	19940093	0.496051
1	19984090	19984091	-0.428649
1	19995840	19995841	0.478448
1	20032701	20032702	-0.407932
1	20055183	20055184	0.40797
1	20214248	20214249	-0.494495
1	20261761	20261762	-0.804772
1	20274710	20274711	0.513457
1	20288501	20288502	-0.467708
1	20337297	20337298	0.575307
1	20424009	20424010	-0.534824
1	20481869	20481870	-0.447207
1	20528590	20528591	0.619945
1	20543098	20543099	0.620512
1	20571623	20571624	0.378057
1	20572094	20572095	0.636398
1	20611987	20611988	-0.499321
1	20653474	20653475	-0.399975
1	20715260	20715261	0.749714
1	20729613	20729614	-0.539153
1	20756056	20756057	-0.581857
1	20770479	20770480	-0.777702
1	20854439	20854440	-0.487629
1	20857085	20857086	0.70914
1	20885332	20885333	0.929408
1	20921962	20921963	-0.449059
1	20922633	20922634	-0.561914
1	20985205	20985206	0.510303
1	21023184	21023185	-0.407087
1	21046662	21046663	-0.449091
1	21067581	21067582	-0.380308
1	21067634	21067635	-0.277162
1	21067659	21067660	-0.318506
1	21073623	21073624	-0.613875
1	21090644	21090645	-0.655461
1	21103273	21103274	0.497806
1	21103276	21103277	0.643821
1	21137810	21137811	0.457156
1	21138644	21138645	-0.467969
1	21140938	21140939	0.315275
1	21170211	21170212	0.658655
1	21194011	21194012	-0.686876
1	21213884	21213885	0.657409
1	21222605	21222606	-0.423227
1	21258993	21258994	-0.470837
1	21260096	21260097	-0.441666
1	21264052	21264053	0.675085
1	21264793	21264794	-0.469867
1	21351297	21351298	-0.390984
1	21353422	21353423	-0.543862
1	21353503	21353504	-0.460555
1	21363387	21363388	-0.646355
1	21458443	21458444	-0.671667
1	21459069	21459070	0.619535
1	21463220	21463221	0.438363
1	21464530	21464531	0.751307
1	21479533	21479534	0.454769
1	21481449	21481450	-0.637222
1	21514850	21514851	-0.393524
1	21547305	21547306	-0.596012
1	21592429	21592430	0.651369
1	21594490	21594491	-0.663129
1	21606380	21606381	-0.416645
1	21664486	21664487	0.435134
1	21664741	21664742	-0.690832
1	21685842	21685843	0.484429
1	21702676	21702677	0.477895
1	21712149	21712150	-0.59048
1	21727787	21727788	-0.616363
1	21727964	21727965	-0.500792
1	21737536	21737537	0.407012
1	21860494	21860495	-0.495156
1	21878699	21878700	-0.443793
1	21885525	21885526	-0.442608
1	21885549	21885550	0.463394
1	22014379	22014380	0.668516
1	22028978	22028979	-0.651001
1	22029576	22029577	-0.682916
1	22119025	22119026	0.279815
1	22145987	22145988	0.382053
1	22194256	22194257	0.601329
1	22211752	22211753	0.790511
1	22212247	22212248	-0.545412
1	22241947	22241948	0.331917
1	22243254	22243255	0.72337
1	22332248	22332249	-0.702528
1	22332875	22332876	0.573485
1	22338498	22338499	-0.618725
1	22363288	22363289	-0.562076
1	22366187	22366188	0.391405
1	22366189	22366190	0.454707
1	22367571	22367572	-0.467426
1	22370087	22370088	-0.58789
1	22380689	22380690	-0.562392
1	22380708	22380709	-0.706255
1	22384952	22384953	-0.603819
1	22398319	22398320	-0.50192
1	22399217	22399218	0.603702
1	22399412	22399413	0.535685
1	22404522	22404523	-0.608196
1	22411929	22411930	-0.439052
1	22431258	22431259	-0.420084
1	22453547	22453548	-0.506471
1	22460635	22460636	-0.443031
1	22463285	22463286	0.581432
1	22475405	22475406	0.580491
1	22478830	22478831	0.588121
1	22484969	22484970	-0.341966
1	22487088	22487089	0.5069
1	22487102	22487103	0.621374
1	22487113	22487114	0.610544
1	22494237	22494238	0.560013
1	22535958	22535959	-0.457295
1	22553068	22553069	0.380036
1	22561222	22561223	-0.699861
1	22571715	22571716	-0.735199
1	22574542	22574543	-0.641882
1	22580259	22580260	-0.585254
1	22584526	22584527	0.608082
1	22584634	22584635	-0.510475
1	22600825	22600826	0.50779
1	22601979	22601980	0.502051
1	22609010	22609011	0.427985
1	22635518	22635519	0.628974
1	22635675	22635676	-0.617351
1	22635677	22635678	-0.703569
1	22642181	22642182	0.355507
1	22642766	22642767	-0.543914
1	22646455	22646456	0.600062
1	22646461	22646462	0.522382
1	22652028	22652029	-0.455481
1	22652826	22652827	-0.517921
1	22654685	22654686	0.641947
1	22654697	22654698	0.707079
1	22654970	22654971	0.606993
1	22657018	22657019	-0.531568
1	22661343	22661344	-0.638526
1	22662608	22662609	-0.52044
1	22666946	22666947	-0.614624
1	22674695	22674696	0.65255
1	22687558	22687559	0.407484
1	22702723	22702724	0.537247
1	22707433	22707434	-0.682413
1	22720292	22720293	0.653189
1	22720294	22720295	0.588505
1	22726476	22726477	0.368729
1	22745092	22745093	0.46589
1	22747484	22747485	-0.666909
1	22784186	22784187	0.657754
1	22785544	22785545	-0.536315
1	22815286	22815287	-0.474342
1	22837279	22837280	-0.492942
1	22859217	22859218	0.632725
1	22861161	22861162	0.755232
1	22861440	22861441	0.763309
1	22861540	22861541	-0.55486
1	22864232	22864233	0.521821
1	22898651	22898652	0.44577
1	22900076	22900077	0.562624
1	22917105	22917106	0.676705
1	22925447	22925448	0.483299
1	22930190	22930191	-0.432152
1	22930205	22930206	-0.507658
1	22960984	22960985	-0.435073
1	22963377	22963378	0.502367
1	22974297	22974298	-0.630298
1	22974318	22974319	-0.421769
1	22982679	22982680	0.617879
1	22982831	22982832	0.554524
1	22996245	22996246	-0.595039
1	22996395	22996396	0.609688
1	23000621	23000622	0.608494
1	23000628	23000629	0.55238
1	23000795	23000796	-0.310007
1	23007484	23007485	-0.442508
1	23011259	23011260	-0.343807
1	23027454	23027455	-0.670733
1	23027583	23027584	-0.527342
1	23034753	23034754	-0.567982
1	23034762	23034763	-0.814508
1	23038997	23038998	0.566289
1	23039002	23039003	0.614582
1	23043317	23043318	-0.647823
1	23043531	23043532	-0.595541
1	23044331	23044332	0.576461
1	23044341	23044342	0.40729
1	23048353	23048354	0.571069
1	23048706	23048707	-0.59917
1	23048738	23048739	-0.633011
1	23048753	23048754	-0.664561
1	23049051	23049052	0.819702
1	23049085	23049086	0.442295
1	23049298	23049299	-0.583804
1	23049829	23049830	0.744144
1	23049848	23049849	-0.453905
1	23049865	23049866	0.608467
1	23049868	23049869	0.567063
1	23049877	23049878	0.397776
1	23050535	23050536	-0.447675
1	23052148	23052149	0.661349
1	23052197	23052198	0.414436
1	23084571	23084572	-0.502999
1	23090279	23090280	-0.41556
1	23106650	23106651	0.633884
1	23118232	23118233	-0.341775
1	23146439	23146440	0.345828
1	23146892	23146893	0.519657
1	23157159	23157160	-0.488997
1	23178424	23178425	0.630962
1	23180737	23180738	0.543862
1	23186726	23186727	0.620463
1	23186734	23186735	0.421361
1	23187595	23187596	0.298967
1	23188557	23188558	-0.845071
1	23204664	23204665	-0.560362
1	23205063	23205064	0.572108
1	23205406	23205407	-0.575424
1	23209224	23209225	0.583316
1	23228373	23228374	0.457816
1	23228704	23228705	-0.587254
1	23229781	23229782	0.692992
1	23232278	23232279	0.628513
1	23232461	23232462	-0.45057
1	23273401	23273402	-0.573933
1	23293093	23293094	-0.551831
1	23294109	23294110	0.37335
1	23308735	23308736	-0.436498
1	23312234	23312235	0.438898
1	23316051	23316052	-0.411593
1	23316327	23316328	0.77624
1	23316880	23316881	-0.713134
1	23318720	23318721	0.419313
1	23349033	23349034	0.707578
1	23350402	23350403	0.597476
1	23356087	23356088	0.569563
1	23356775	23356776	-0.626763
1	23357619	23357620	0.729213
1	23376638	23376639	-0.483657
1	23385205	23385206	-0.350082
1	23386802	23386803	0.41185
1	23406231	23406232	0.609038
1	23428452	23428453	-0.546389
1	23432561	23432562	0.502747
1	23432722	23432723	0.497858
1	23444270	23444271	-0.440148
1	23465641	23465642	-0.496137
1	23468040	23468041	0.602993
1	23469759	23469760	-0.457908
1	23483946	23483947	0.430197
1	23483996	23483997	0.558309
1	23485343	23485344	0.432677
1	23488586	23488587	0.326527
1	23509244	23509245	-0.455696
1	23526429	23526430	0.457987
1	23530022	23530023	0.414238
1	23533252	23533253	0.599096
1	23533274	23533275	0.435915
1	23537501	23537502	0.606091
1	23537666	23537667	0.411097
1	23545411	23545412	0.767793
1	23546736	23546737	-0.486182
1	23550754	23550755	-0.577162
1	23566287	23566288	-0.306408
1	23583710	23583711	0.428611
1	23590137	23590138	0.414545
1	23616719	23616720	0.749425
1	23646894	23646895	-0.657927
1	23647309	23647310	-0.479492
1	23655940	23655941	0.464922
1	23663002	23663003	-0.754466
1	23666104	23666105	0.780207
1	23670122	23670123	0.487873
1	23698758	23698759	-0.66056
1	23698863	23698864	-0.477948
1	23717844	23717845	0.632547
1	23732645	23732646	-0.724535
1	23755481	23755482	-0.754625
1	23755512	23755513	-0.616215
1	23755527	23755528	-0.574572
1	23755542	23755543	-0.537453
1	23755717	23755718	-0.68324
1	23758758	23758759	-0.595334
1	23774819	23774820	-0.432704
1	23806059	23806060	-0.506661
1	23823083	23823084	-0.568361
1	23823153	23823154	0.711869
1	23832207	23832208	0.471175
1	23837933	23837934	-0.57474
1	23837936	23837937	-0.407253
1	23853335	23853336	-0.498166
1	23854223	23854224	0.69326
1	23864359	23864360	0.505534
1	23865100	23865101	-0.507589
1	23868804	23868805	-0.620022
1	23882818	23882819	-0.688344
1	23944322	23944323	0.609935
1	23960706	23960707	-0.671677
1	23979211	23979212	-0.61315
1	23979611	23979612	0.549204
1	23987452	23987453	-0.4293
1	23987692	23987693	0.784435
1	23998338	23998339	-0.579937
1	23998536	23998537	-0.602888
1	24000532	24000533	0.576864
1	24021600	24021601	-0.562048
1	24055056	24055057	-0.413469
1	24070940	24070941	0.660595
1	24078935	24078936	0.78199
1	24088713	24088714	0.667083
1	24100500	24100501	-0.522122
1	24117774	24117775	-0.496229
1	24132289	24132290	0.652381
1	24132495	24132496	-0.542599
1	24134492	24134493	-0.698609
1	24140215	24140216	0.795405
1	24173568	24173569	0.740275
1	24182491	24182492	0.389218
1	24193983	24193984	0.580102
1	24195787	24195788	-0.6698
1	24195795	24195796	-0.526722
1	24199228	24199229	0.574234
1	24199234	24199235	0.540549
1	24207678	24207679	0.378715
1	24208600	24208601	-0.619024
1	24208916	24208917	0.814495
1	24208919	24208920	0.600894
1	24210207	24210208	-0.692524
1	24227011	24227012	0.48664
1	24230246	24230247	0.589327
1	24231254	24231255	-0.630623
1	24232647	24232648	-0.411734
1	24243103	24243104	-0.802368
1	24243624	24243625	0.638847
1	24249638	24249639	0.494093
1	24268627	24268628	-0.619073
1	24294844	24294845	0.561917
1	24303153	24303154	0.65307
1	24310851	24310852	0.752371
1	24311520	24311521	0.551501
1	24322509	24322510	0.572397
1	24359990	24359991	0.327277
1	24453869	24453870	0.523578
1	24460948	24460949	-0.52305
1	24477717	24477718	0.627516
1	24478051	24478052	0.399458
1	24486383	24486384	-0.344933
1	24509215	24509216	-0.457144
1	24527869	24527870	-0.620135
1	24548149	24548150	0.533378
1	24572614	24572615	-0.383906
1	24576686	24576687	-0.453329
1	24596459	24596460	-0.615617
1	24614106	24614107	0.328019
1	24614291	24614292	0.499214
1	24620118	24620119	0.320307
1	24633316	24633317	-0.700488
1	24633793	24633794	0.417244
1	24633948	24633949	0.650689
1	24666385	24666386	0.424425
1	24666560	24666561	-0.447163
1	24668298	24668299	-0.567577
1	24668306	24668307	-0.567987
1	24691135	24691136	0.387241
1	24693919	24693920	-0.537937
1	24694027	24694028	0.379104
1	24694351	24694352	0.585164
1	24694658	24694659	-0.726438
1	24696387	24696388	-0.38375
1	24714606	24714607	0.408054
1	24714858	24714859	-0.478475
1	24721507	24721508	0.584889
1	24721517	24721518	0.434159
1	24724110	24724111	0.63971
1	24735122	24735123	-0.548614
1	24736741	24736742	0.477457
1	24738714	24738715	-0.485981
1	24738998	24738999	0.598841
1	24774696	24774697	0.560372
1	24779674	24779675	0.750022
1	24810353	24810354	-0.464492
1	24815409	24815410	-0.75573
1	24819145	24819146	-0.640644
1	24836946	24836947	0.432606
1	24837010	24837011	0.525002
1	24837022	24837023	-0.461168
1	24862656	24862657	-0.530521
1	24881451	24881452	0.463999
1	24881475	24881476	-0.394601
1	24885768	24885769	0.476014
1	24906834	24906835	-0.381169
1	24910130	24910131	-0.515012
1	24910159	24910160	-0.418927
1	24953807	24953808	-0.360387
1	24960614	24960615	0.625714
1	24961782	24961783	-0.429993
1	24983679	24983680	0.490221
1	24998884	24998885	0.547127
1	25005888	25005889	-0.507368
1	25005894	25005895	-0.576052
1	25006260	25006261	-0.65382
1	25006273	25006274	0.419931
1	25010954	25010955	0.334393
1	25019641	25019642	-0.688679
1	25088505	25088506	0.594999
1	25110705	25110706	-0.654005
1	25152286	25152287	-0.301701
1	25188763	25188764	-0.86014
1	25192122	25192123	-0.456739
1	25194864	25194865	-0.469102
1	25242761	25242762	0.42222
1	25264632	25264633	-0.494055
1	25311786	25311787	0.517318
1	25316170	25316171	-0.828718
1	25321688	25321689	0.691824
1	25321699	25321700	0.656424
1	25322282	25322283	0.559475
1	25330305	25330306	0.855337
1	25332483	25332484	0.528284
1	25332508	25332509	0.546301
1	25343291	25343292	0.490757
1	25343299	25343300	0.478371
1	25344385	25344386	-0.477214
1	25345804	25345805	0.494158
1	25350120	25350121	0.556702
1	25366470	25366471	0.892582
1	25366478	25366479	0.947772
1	25367943	25367944	-0.380818
1	25375854	25375855	0.657478
1	25381538	25381539	-0.629149
1	25381546	25381547	-0.312177
1	25381561	25381562	-0.371
1	25387309	25387310	0.496769
1	25393231	25393232	0.400141
1	25420037	25420038	0.713201
1	25434950	25434951	0.592837
1	25434960	25434961	0.361945
1	25454745	25454746	-0.599269
1	25487233	25487234	-0.505955
1	25489901	25489902	0.498967
1	25505118	25505119	0.449036
1	25512858	25512859	-0.906755
1	25519587	25519588	0.525021
1	25525795	25525796	0.334756
1	25555185	25555186	-0.435041
1	25560913	25560914	-0.417025
1	25598754	25598755	0.865879
1	25646700	25646701	0.67663
1	25646718	25646719	0.523594
1	25674249	25674250	-0.32725
1	25735166	25735167	0.754952
1	25761371	25761372	-0.554476
1	25769244	25769245	-0.632539
1	25769246	25769247	-0.434245
1	25769249	25769250	-0.387285
1	25805254	25805255	-0.344923
1	25810325	25810326	0.294674
1	25810331	25810332	0.456868
1	25825668	25825669	-0.572663
1	25835721	25835722	0.607579
1	25894729	25894730	0.357295
1	25905806	25905807	-0.794259
1	25909627	25909628	-0.769629
1	25918915	25918916	-0.454085
1	25918941	25918942	0.42375
1	25932530	25932531	-0.705798
1	25935933	25935934	-0.862943
1	25947725	25947726	0.668834
1	25966202	25966203	-0.589728
1	26018617	26018618	0.665696
1	26034699	26034700	-0.83407
1	26046115	26046116	0.624605
1	26048214	26048215	-0.69287
1	26069020	26069021	0.781958
1	26070967	26070968	0.592777
1	26086120	26086121	-0.454762
1	26103357	26103358	0.773901
1	26117068	26117069	-0.734329
1	26297501	26297502	-0.637987
1	26338425	26338426	0.512704
1	26347658	26347659	-0.538957
1	26348460	26348461	-0.438901
1	26356675	26356676	0.50654
1	26404753	26404754	0.77354
1	26427307	26427308	-0.799867
1	26467051	26467052	-0.785812
1	26467234	26467235	-0.503861
1	26478342	26478343	0.85528
1	26478969	26478970	0.591851
1	26494066	26494067	-0.89261
1	26504630	26504631	0.836909
1	26505312	26505313	0.465456
1	26509662	26509663	-0.7292
1	26529784	26529785	-0.569947
1	26529786	26529787	-0.479049
1	26532351	26532352	-0.411029
1	26534609	26534610	0.598678
1	26553263	26553264	-0.390663
1	26609705	26609706	-0.851634
1	26625160	26625161	0.623673
1	26647833	26647834	0.307116
1	26670603	26670604	0.624291
1	26670904	26670905	-0.773994
1	26707327	26707328	-0.484543
1	26760456	26760457	-0.772946
1	26783677	26783678	-0.530523
1	26783751	26783752	-0.50148
1	26787204	26787205	-0.902748
1	26788122	26788123	-0.739491
1	26807826	26807827	0.753958
1	26839943	26839944	0.532154
1	26854019	26854020	-0.736893
1	26857581	26857582	-0.828215
1	26859482	26859483	0.685023
1	26892662	26892663	0.72477
1	26911688	26911689	-0.795717
1	26918404	26918405	0.787247
1	26928416	26928417	-0.754682
1	26969605	26969606	-0.823391
1	26969906	26969907	-0.852301
1	26970123	26970124	-0.811895
1	26973856	26973857	-0.487382
1	26973916	26973917	0.897717
1	27003816	27003817	-0.89345
1	27016418	27016419	0.775103
1	27020929	27020930	-0.525757
1	27021314	27021315	0.425435
1	27079336	27079337	-0.52689
1	27101715	27101716	-0.454139
1	27102046	27102047	0.893326
1	27102054	27102055	0.869687
1	27102087	27102088	0.427682
1	27139625	27139626	0.700515
1	27164710	27164711	0.707126
1	27166261	27166262	0.769986
1	27167094	27167095	0.51822
1	27197954	27197955	0.66104
1	27203018	27203019	-0.424763
1	27203024	27203025	-0.554663
1	27203028	27203029	-0.598844
1	27229174	27229175	-0.603557
1	27269704	27269705	-0.91777
1	27270617	27270618	0.616429
1	27314295	27314296	-0.828085
1	27320301	27320302	0.849189
1	27320965	27320966	-0.708793
1	27375328	27375329	-0.874436
1	27420113	27420114	0.465612
1	27422635	27422636	-0.485255
1	27423224	27423225	0.651406
1	27483285	27483286	0.68835
1	27505292	27505293	0.433576
1	27512373	27512374	-0.884949
1	27512431	27512432	0.866975
1	27521400	27521401	0.623275
1	27525048	27525049	0.484777
1	27525852	27525853	-0.688675
1	27540003	27540004	0.479117
1	27573910	27573911	0.610942
1	27574778	27574779	0.861032
1	27579707	27579708	0.708811
1	27610436	27610437	-0.637332
1	27622283	27622284	-0.78176
1	27633897	27633898	-0.663325
1	27651854	27651855	0.404603
1	27715695	27715696	0.697528
1	27728303	27728304	-0.765697
1	27788226	27788227	0.798455
1	27792755	27792756	0.803917
1	27792765	27792766	-0.717197
1	27805684	27805685	0.569294
1	27818983	27818984	-0.91569
1	27822895	27822896	-0.710159
1	27840526	27840527	-0.532619
1	27845275	27845276	-0.682146
1	27863730	27863731	-0.426649
1	27888279	27888280	-0.844556
1	27895298	27895299	0.626663
1	27900669	27900670	-0.60268
1	27908129	27908130	0.922792
1	27912574	27912575	0.667653
1	27913457	27913458	0.604119
1	27923294	27923295	0.732979
1	27923396	27923397	-0.963201
1	27923744	27923745	0.812387
1	27924644	27924645	0.520962
1	27924648	27924649	0.890822
1	27932588	27932589	-0.46159
1	27961504	27961505	0.698206
1	27962747	27962748	-0.566086
1	27967892	27967893	-0.408206
1	27968967	27968968	-0.481844
1	28007122	28007123	-0.892091
1	28014194	28014195	-0.67444
1	28014424	28014425	0.710586
1	28024426	28024427	0.614656
1	28077749	28077750	0.551507
1	28089306	28089307	0.755753
1	28091964	28091965	-0.427424
1	28115024	28115025	0.373587
1	28134764	28134765	0.651166
1	28158085	28158086	0.764024
1	28165604	28165605	0.523737
1	28186587	28186588	0.639202
1	28186596	28186597	0.683357
1	28197887	28197888	-0.586277
1	28476643	28476644	-0.507287
1	28482643	28482644	0.514006
1	28585465	28585466	0.568021
1	28687060	28687061	0.61627
1	28763200	28763201	-0.619144
1	28790102	28790103	-0.878752
1	28790105	28790106	-0.371827
1	29144462	29144463	-0.467445
1	29269993	29269994	0.499299
1	29457485	29457486	0.550625
1	29566069	29566070	0.613483
1	29584823	29584824	-0.502622
1	29677090	29677091	0.508702
1	29689563	29689564	0.439194
1	29691645	29691646	-0.498497
1	29718647	29718648	0.49122
1	29747670	29747671	0.523737
1	29749724	29749725	0.629307
1	29773306	29773307	0.47355
1	29836957	29836958	0.367996
1	29901175	29901176	-0.533439
1	29902684	29902685	-0.472234
1	29902688	29902689	-0.546452
1	29917162	29917163	-0.6525
1	29977453	29977454	0.546228
1	30023991	30023992	0.538827
1	30080027	30080028	0.460806
1	30099440	30099441	0.646409
1	30122276	30122277	-0.859743
1	30177715	30177716	0.508402
1	30194179	30194180	0.612981
1	30350030	30350031	-0.501742
2	74246	74247	0.490151
2	177247	177248	-0.446267
2	343777	343778	0.431318
2	343779	343780	0.389212
2	411203	411204	-0.566177
2	452351	452352	0.383345
2	531964	531965	0.392531
2	552099	552100	-0.431241
2	584342	584343	0.598304
2	622825	622826	0.547458
2	763192	763193	0.380628
2	770424	770425	0.571287
2	999109	999110	0.309829
2	1099500	1099501	-0.377651
2	1099756	1099757	-0.527958
2	1121694	1121695	-0.55711
2	1164706	1164707	-0.538168
2	1164732	1164733	-0.454963
2	1225490	1225491	0.476194
2	1254625	1254626	0.546196
2	1274912	1274913	0.382979
2	1363166	1363167	0.438134
2	1363394	1363395	0.4634
2	1387810	1387811	-0.358328
2	1470024	1470025	-0.670819
2	1533902	1533903	0.490779
2	1534130	1534131	0.407004
2	1599559	1599560	-0.452753
2	1622416	1622417	0.544789
2	1649096	1649097	-0.426417
2	1705574	1705575	0.573039
2	1761982	1761983	-0.449318
2	1787385	1787386	-0.220528
2	1874705	1874706	-0.671545
2	1932707	1932708	0.480034
2	1936523	1936524	-0.50464
2	1969938	1969939	-0.460059
2	2072164	2072165	0.405644
2	2242404	2242405	-0.471567
2	2315707	2315708	0.743043
2	2324876	2324877	-0.496334
2	2329946	2329947	-0.421215
2	2329966	2329967	-0.424997
2	2329979	2329980	-0.333078
2	2352847	2352848	-0.511277
2	2398598	2398599	0.417937
2	2616084	2616085	-0.668958
2	2620713	2620714	0.54812
2	2709709	2709710	-0.483409
2	2768164	2768165	0.646666
2	2860699	2860700	-0.455624
2	2927109	2927110	-0.549264
2	2975903	2975904	0.512158
2	3093854	3093855	-0.330289
2	3153911	3153912	0.516824
2	3161095	3161096	0.460231
2	3166349	3166350	-0.399047
2	3956997	3956998	0.344699
2	4069218	4069219	-0.517703
2	4069221	4069222	-0.526359
2	4111911	4111912	0.4229
2	4144698	4144699	-0.382604
2	4358352	4358353	0.426165
2	4420330	4420331	-0.488574
2	4420399	4420400	-0.512039
2	4437264	4437265	0.660654
2	4585321	4585322	0.565447
2	4621952	4621953	-0.441072
2	4676182	4676183	0.605894
2	4806118	4806119	0.382079
2	4806130	4806131	0.437052
2	4872625	4872626	0.301638
2	5006517	5006518	-0.471289
2	5070116	5070117	0.687703
2	5083301	5083302	0.48328
2	5083351	5083352	0.449807
2	5083952	5083953	0.351465
2	5106844	5106845	0.453989
2	5277497	5277498	0.398142
2	5330239	5330240	0.609804
2	5337101	5337102	-0.398538
2	5383076	5383077	0.404696
2	5391354	5391355	-0.531861
2	5460759	5460760	0.44404
2	5463627	5463628	0.484721
2	5538629	5538630	-0.435683
2	5594448	5594449	0.544437
2	5638375	5638376	0.549261
2	5665571	5665572	-0.368256
2	5918554	5918555	-0.486698
2	5948604	5948605	-0.462419
2	5948621	5948622	-0.588462
2	5952676	5952677	0.46414
2	5954324	5954325	-0.355565
2	6010126	6010127	0.431786
2	6010989	6010990	0.356855
2	6094716	6094717	0.417167
2	6111320	6111321	0.599207
2	6111327	6111328	0.541754
2	6123864	6123865	0.407671
2	6129064	6129065	-0.361034
2	6167047	6167048	-0.43573
2	6172142	6172143	-0.485163
2	6182844	6182845	0.516885
2	6270701	6270702	0.396008
2	6387289	6387290	0.657177
2	6387292	6387293	0.519652
2	6390772	6390773	0.466701
2	6452029	6452030	0.500157
2	6478908	6478909	0.391453
2	6511168	6511169	0.496076
2	6591500	6591501	-0.485767
2	6688582	6688583	-0.424403
2	6722843	6722844	-0.366943
2	6725424	6725425	0.488114
2	6741834	6741835	-0.307916
2	6741853	6741854	-0.363929
2	6789359	6789360	0.487889
2	6871869	6871870	-0.399226
2	6919124	6919125	0.498297
2	6919128	6919129	0.495313
2	6932840	6932841	-0.326669
2	7139573	7139574	0.546397
2	7213368	7213369	0.443246
2	7264024	7264025	0.388037
2	7324265	7324266	0.529417
2	7346876	7346877	-0.442791
2	7381170	7381171	0.514531
2	7381186	7381187	0.524587
2	7394618	7394619	-0.504026
2	7397594	7397595	-0.502362
2	7486319	7486320	-0.57823
2	7548035	7548036	0.694106
2	7565621	7565622	-0.622795
2	7665527	7665528	0.491869
2	7726257	7726258	0.623559
2	7766539	7766540	0.283935
2	7766546	7766547	0.482516
2	7770257	7770258	0.479612
2	7825050	7825051	-0.542443
2	7918577	7918578	-0.422372
2	7931503	7931504	-0.413776
2	7966632	7966633	0.628401
2	8009754	8009755	0.499672
2	8016073	8016074	0.392065
2	8016083	8016084	0.412719
2	8097886	8097887	0.550256
2	8110892	8110893	-0.401451
2	8115114	8115115	-0.440889
2	8135579	8135580	-0.525057
2	8145017	8145018	-0.410078
2	8191594	8191595	-0.459283
2	8204097	8204098	0.387589
2	8204378	8204379	0.750287
2	8246268	8246269	-0.469413
2	8248011	8248012	0.48765
2	8251837	8251838	-0.399094
2	8316998	8316999	0.471051
2	8328673	8328674	0.567486
2	8399929	8399930	0.518988
2	8442375	8442376	-0.579349
2	8563718	8563719	0.549412
2	8578000	8578001	0.502689
2	8622857	8622858	0.453678
2	8648682	8648683	-0.383908
2	8756527	8756528	0.407497
2	8795801	8795802	-0.496781
2	8807506	8807507	0.742125
2	8835377	8835378	0.37232
2	8922798	8922799	-0.519299
2	8966026	8966027	0.522653
2	8972754	8972755	0.586432
2	9071963	9071964	-0.610651
2	9095111	9095112	0.5461
2	9204299	9204300	0.49178
2	9244560	9244561	-0.526098
2	9244567	9244568	-0.430026
2	9320543	9320544	0.436392
2	9476246	9476247	-0.341087
2	9482121	9482122	-0.478739
2	9504902	9504903	-0.491014
2	9592468	9592469	0.290109
2	9604082	9604083	-0.649022
2	9625146	9625147	0.437559
2	9625418	9625419	0.557159
2	9651879	9651880	0.494102
2	9690588	9690589	0.716204
2	9766226	9766227	-0.492353
2	9768891	9768892	-0.617253
2	9780369	9780370	-0.253722
2	9828018	9828019	-0.469111
2	9885087	9885088	-0.493321
2	9898017	9898018	-0.458107
2	9951956	9951957	0.543112
2	9956449	9956450	0.518691
2	9964070	9964071	0.457481
2	10172944	10172945	-0.617562
2	10226463	10226464	0.51051
2	10250187	10250188	-0.689427
2	10276050	10276051	0.469191
2	10292608	10292609	0.405298
2	10406397	10406398	0.379014
2	10418408	10418409	0.49049
2	10451477	10451478	0.458911
2	10465183	10465184	-0.42671
2	10544287	10544288	0.773169
2	10611488	10611489	-0.404005
2	10620013	10620014	0.67375
2	10664465	10664466	-0.416423
2	10761838	10761839	0.425771
2	10799291	10799292	0.508207
2	10848049	10848050	-0.467924
2	10920779	10920780	0.500549
2	11127977	11127978	0.604422
2	11179527	11179528	-0.807271
2	11229682	11229683	0.557602
2	11276988	11276989	0.569354
2	11300047	11300048	0.673485
2	11300058	11300059	0.55372
2	11346692	11346693	-0.672002
2	11376092	11376093	-0.405214
2	11423096	11423097	0.769991
2	11434151	11434152	0.498418
2	11492395	11492396	-0.462356
2	11528883	11528884	0.393311
2	11635766	11635767	-0.86013
2	11691557	11691558	-0.502648
2	11732770	11732771	-0.296043
2	11865168	11865169	-0.641293
2	12074989	12074990	-0.33703
2	12161845	12161846	0.480929
2	12181692	12181693	0.522552
2	12256066	12256067	0.210532
2	12265761	12265762	0.448058
2	12336635	12336636	-0.255171
2	12426539	12426540	-0.534352
2	12454437	12454438	-0.604038
2	12466031	12466032	0.619472
2	12482985	12482986	-0.410581
2	12486706	12486707	0.741715
2	12513891	12513892	0.406026
2	12637675	12637676	0.590668
2	12793614	12793615	0.590712
2	12883435	12883436	-0.46584
2	12926184	12926185	-0.452058
2	13030089	13030090	-0.518586
2	13189009	13189010	-0.490102
2	13241601	13241602	0.490884
2	13346748	13346749	0.48845
2	13383955	13383956	0.487658
2	13468082	13468083	0.362534
2	13470544	13470545	-0.516266
2	13548521	13548522	-0.356731
2	13651874	13651875	0.66091
2	13652534	13652535	0.407806
2	13669034	13669035	-0.516062
2	13695130	13695131	-0.497709
2	13698898	13698899	-0.569222
2	13755877	13755878	-0.408729
2	13919953	13919954	-0.577581
2	13920406	13920407	-0.800101
2	13980664	13980665	0.737438
2	14015299	14015300	0.401104
2	14052197	14052198	0.285111
2	14058223	14058224	-0.58379
2	14092845	14092846	-0.579898
2	14100167	14100168	-0.77825
2	14113403	14113404	-0.597121
2	14152012	14152013	0.658827
2	14173006	14173007	-0.420965
2	14203507	14203508	-0.36256
2	14206753	14206754	-0.483714
2	14255768	14255769	0.509543
2	14255779	14255780	0.642271
2	14259482	14259483	-0.694617
2	14376242	14376243	0.677579
2	14396828	14396829	-0.599782
2	14430150	14430151	0.558998
2	14448546	14448547	-0.374207
2	14456378	14456379	-0.41149
2	14504628	14504629	-0.508746
2	14527127	14527128	0.571894
2	14531110	14531111	0.511005
2	14663498	14663499	-0.53065
2	14667613	14667614	-0.444528
2	14729483	14729484	-0.360678
2	14744483	14744484	0.576478
2	14755152	14755153	0.459457
2	14759941	14759942	0.589939
2	14761883	14761884	-0.583933
2	14771777	14771778	0.595572
2	14771937	14771938	0.469761
2	14775831	14775832	-0.686037
2	14805923	14805924	-0.643103
2	14930041	14930042	-0.500163
2	14972953	14972954	0.328117
2	14981576	14981577	-0.512641
2	15399520	15399521	-0.457897
2	15434582	15434583	-0.283674
2	15438628	15438629	-0.584779
2	15682184	15682185	-0.644576
2	15748117	15748118	-0.425943
2	15794084	15794085	-0.656046
2	15794102	15794103	0.436446
2	15909209	15909210	0.413325
2	16116628	16116629	-0.430618
2	16116664	16116665	-0.564611
2	16116673	16116674	-0.432405
2	16116895	16116896	0.385199
2	16148502	16148503	0.412096
2	16266434	16266435	0.437323
2	16267608	16267609	0.393466
2	16398902	16398903	-0.581347
2	16427887	16427888	0.568114
2	16581038	16581039	-0.614749
2	16628293	16628294	-0.559679
2	16652314	16652315	-0.822799
2	16667780	16667781	-0.599212
2	16933699	16933700	0.446908
2	16933709	16933710	-0.486709
2	17154911	17154912	0.498261
2	17258999	17259000	0.46366
2	17425215	17425216	0.62065
2	17539952	17539953	0.390651
2	17757875	17757876	0.421363
2	17798381	17798382	0.434725
2	17865578	17865579	0.426577
2	17897226	17897227	-0.450282
2	17952211	17952212	0.471361
2	18122086	18122087	0.648931
2	18287084	18287085	0.478749
2	18317872	18317873	0.694472
2	18329552	18329553	0.683212
2	18411689	18411690	0.623105
2	18500567	18500568	-0.57473
2	18565515	18565516	0.381091
2	18760164	18760165	0.487904
2	18939907	18939908	-0.497396
2	18940705	18940706	0.66539
2	18941792	18941793	-0.496077
2	18970425	18970426	-0.460676
2	19088062	19088063	-0.460958
2	19248107	19248108	0.484218
2	19313133	19313134	-0.541263
2	19338997	19338998	0.449041
2	19500736	19500737	-0.493965
2	19518168	19518169	0.55278
2	19566613	19566614	0.582178
2	19588739	19588740	0.503777
2	19632898	19632899	-0.275646
2	19634521	19634522	0.502082
2	19690512	19690513	-0.617556
3	91537	91538	-0.541931
3	95367	95368	0.591363
3	127633	127634	-0.421019
3	213633	213634	0.285184
3	232876	232877	-0.576698
3	234483	234484	-0.493997
3	275637	275638	0.382865
3	434440	434441	-0.607466
3	481138	481139	-0.603338
3	482865	482866	-0.489262
3	522981	522982	0.421507
3	702575	702576	-0.566904
3	776765	776766	-0.737534
3	824847	824848	0.48407
3	911780	911781	-0.401479
3	932396	932397	0.294221
3	933485	933486	-0.433839
3	988438	988439	0.446687
3	1085514	1085515	-0.333568
3	1148605	1148606	0.506091
3	1190010	1190011	0.488328
3	1280822	1280823	0.506711
3	1320649	1320650	-0.482434
3	1322645	1322646	0.55755
3	1356870	1356871	0.323676
3	1367025	1367026	-0.713304
3	1431967	1431968	-0.479158
3	1474274	1474275	0.556202
3	1481218	1481219	-0.458946
3	1481534	1481535	0.458501
3	1501035	1501036	-0.471625
3	1525093	1525094	-0.717655
3	1570705	1570706	0.484929
3	1596537	1596538	0.455559
3	1605347	1605348	-0.625142
3	1610339	1610340	0.418407
3	1616588	1616589	0.526901
3	1639969	1639970	-0.5155
3	1659268	1659269	-0.334483
3	1744696	1744697	0.547478
3	1883100	1883101	-0.540228
3	1890114	1890115	-0.574374
3	1900149	1900150	0.366668
3	1900910	1900911	-0.590551
3	1944985	1944986	-0.701448
3	1961845	1961846	-0.546442
3	1961861	1961862	-0.589417
3	1976414	1976415	0.556996
3	1977754	1977755	0.774104
3	1985955	1985956	-0.766848
3	1986069	1986070	-0.376794
3	2014907	2014908	-0.546028
3	2027637	2027638	-0.409842
3	2071449	2071450	0.547435
3	2189951	2189952	0.557851
3	2282543	2282544	-0.45469
3	2316866	2316867	0.517771
3	2336161	2336162	0.431168
3	2402508	2402509	-0.512086
3	2428839	2428840	0.487689
3	2517556	2517557	0.63615
3	2621678	2621679	0.507129
3	2669458	2669459	0.502918
3	2692059	2692060	-0.425056
3	2751924	2751925	-0.672592
3	2933999	2934000	-0.507981
3	2934036	2934037	-0.496172
3	2996430	2996431	0.790011
3	2996448	2996449	0.420371
3	3037003	3037004	0.450344
3	3086029	3086030	-0.475636
3	3149339	3149340	-0.603479
3	3201668	3201669	-0.725061
3	3268984	3268985	-0.524627
3	3293321	3293322	0.359763
3	3312715	3312716	0.442799
3	3337818	3337819	0.541584
3	3338473	3338474	-0.773377
3	3466559	3466560	-0.527218
3	3535962	3535963	0.373875
3	3604063	3604064	0.579286
3	3645671	3645672	-0.429563
3	3646547	3646548	0.422452
3	3664349	3664350	0.526059
3	3664415	3664416	0.653796
3	3673644	3673645	-0.489065
3	3707045	3707046	0.406174
3	3736135	3736136	0.692077
3	3825152	3825153	0.552255
3	3831609	3831610	-0.585152
3	3845331	3845332	0.388358
3	4133801	4133802	0.428121
3	4147578	4147579	0.468522
3	4220299	4220300	0.513253
3	4247134	4247135	-0.342986
3	4356890	4356891	-0.452712
3	4426022	4426023	0.535376
3	4426033	4426034	0.491542
3	4515685	4515686	0.533429
3	4637179	4637180	0.855612
3	4651126	4651127	-0.500889
3	4689844	4689845	-0.541571
3	4857777	4857778	-0.401346
3	4860222	4860223	-0.46288
3	4866538	4866539	-0.340654
3	4918628	4918629	-0.458463
3	4954625	4954626	-0.540047
3	4971927	4971928	-0.456255
3	4971934	4971935	-0.40348
3	4989892	4989893	0.554322
3	4997465	4997466	-0.394207
3	5028619	5028620	-0.508037
3	5111404	5111405	0.326894
3	5138023	5138024	0.348703
3	5217257	5217258	0.655532
3	5275951	5275952	0.551706
3	5333423	5333424	-0.510844
3	5375207	5375208	0.825339
3	5384134	5384135	-0.417745
3	5452251	5452252	0.665944
3	5452521	5452522	0.299769
3	5469867	5469868	-0.580368
3	5469874	5469875	-0.322039
3	5469894	5469895	-0.435008
3	5478051	5478052	0.59022
3	5501971	5501972	-0.581148
3	5502683	5502684	0.527286
3	5664622	5664623	0.620522
3	5809519	5809520	-0.554988
3	5887832	5887833	0.425981
3	5902123	5902124	0.351424
3	5968932	5968933	-0.452306
3	6026176	6026177	-0.550623
3	6038550	6038551	0.606412
3	6046517	6046518	0.42329
3	6082408	6082409	0.741581
3	6107235	6107236	-0.510617
3	6108276	6108277	-0.342349
3	6132326	6132327	0.334015
3	6203838	6203839	0.56998
3	6242333	6242334	-0.876551
3	6256862	6256863	0.389741
3	6276410	6276411	0.488786
3	6276416	6276417	0.648693
3	6283766	6283767	0.50192
3	6411379	6411380	-0.730479
3	6421313	6421314	0.558694
3	6457964	6457965	-0.597054
3	6635600	6635601	0.498563
3	6645278	6645279	-0.640048
3	6661060	6661061	0.560501
3	6750781	6750782	-0.605369
3	6755965	6755966	-0.73966
3	6756637	6756638	0.717148
3	6772492	6772493	0.256587
3	6829077	6829078	-0.516092
3	6845018	6845019	-0.444919
3	6861780	6861781	0.672788
3	6865850	6865851	-0.906142
3	6915217	6915218	0.522068
3	6917725	6917726	-0.429179
3	6985084	6985085	-0.893383
3	6999896	6999897	-0.835791
3	7117525	7117526	0.406033
3	7204189	7204190	-0.816432
3	7207298	7207299	0.549421
3	7231815	7231816	-0.407867
3	7232269	7232270	0.341138
3	7242133	7242134	0.434847
3	7247206	7247207	0.593852
3	7320610	7320611	-0.564344
3	7320977	7320978	-0.703989
3	7401400	7401401	-0.928675
3	7408586	7408587	-0.440032
3	7493223	7493224	-0.402055
3	7496556	7496557	0.463488
3	7496574	7496575	0.551535
3	7496599	7496600	0.356594
3	7605543	7605544	0.744571
3	7745848	7745849	-0.420964
3	7799343	7799344	-0.512919
3	7813700	7813701	0.353301
3	7832780	7832781	0.50782
3	7832861	7832862	-0.534286
3	7841049	7841050	-0.495326
3	7877722	7877723	0.542555
3	7885243	7885244	0.518551
3	7949209	7949210	-0.340369
3	7961768	7961769	-0.523027
3	8177709	8177710	-0.462443
3	8202820	8202821	0.326018
3	8255792	8255793	0.367329
3	8256020	8256021	-0.506007
3	8256263	8256264	-0.701051
3	8257420	8257421	0.405559
3	8310403	8310404	0.547926
3	8312722	8312723	0.337284
3	8316758	8316759	0.463142
3	8316768	8316769	0.668207
3	8322528	8322529	-0.494625
3	8348523	8348524	0.379112
3	8369623	8369624	-0.422091
3	8369625	8369626	-0.485603
3	8369659	8369660	-0.400515
3	8421732	8421733	0.46861
3	8439443	8439444	-0.502138
3	8481358	8481359	0.414618
3	8505436	8505437	-0.604268
3	8518333	8518334	0.381625
3	8528249	8528250	0.407155
3	8538364	8538365	0.462345
3	8631902	8631903	0.329826
3	8634442	8634443	-0.586342
3	8701811	8701812	0.279519
3	8736251	8736252	-0.568113
3	8745015	8745016	0.413031
3	8746740	8746741	0.405118
3	8790826	8790827	0.431846
3	8794880	8794881	0.509438
3	8794904	8794905	0.573407
3	8838464	8838465	-0.673088
3	8945693	8945694	-0.588047
3	9041207	9041208	0.561162
3	9117337	9117338	0.536039
3	9134856	9134857	-0.594846
3	9155421	9155422	-0.467762
3	9184073	9184074	0.587687
3	9209507	9209508	0.732859
3	9245572	9245573	-0.654824
3	9251688	9251689	0.53518
3	9293458	9293459	-0.478923
3	9311107	9311108	0.663525
3	9337876	9337877	0.458695
3	9337881	9337882	0.707966
3	9340601	9340602	0.366418
3	9387845	9387846	0.393153
3	9482416	9482417	0.66269
3	9512904	9512905	0.332004
3	9518406	9518407	0.45086
3	9520404	9520405	-0.606956
3	9552608	9552609	-0.660556
3	9602202	9602203	0.506441
3	9636186	9636187	0.561268
3	9659434	9659435	0.462142
3	9709545	9709546	-0.319858
3	9745283	9745284	0.555859
3	9752786	9752787	0.492568
3	9771022	9771023	-0.612528
3	9771501	9771502	-0.69049
3	9928990	9928991	0.219102
3	9953180	9953181	0.668681
3	9985502	9985503	-0.464175
3	10010357	10010358	-0.441159
3	10055044	10055045	-0.618253
3	10055049	10055050	-0.60309
3	10149337	10149338	0.341096
3	10211661	10211662	0.507231
3	10217978	10217979	0.522597
3	10282473	10282474	0.861119
3	10334240	10334241	0.598588
3	10334984	10334985	0.633741
3	10369369	10369370	-0.329397
3	10489749	10489750	0.390525
3	10674739	10674740	0.380699
3	10676387	10676388	-0.402182
3	10678534	10678535	-0.57934
3	10684977	10684978	0.512683
3	10686105	10686106	-0.442824
3	10698874	10698875	0.472883
3	10777364	10777365	-0.430595
3	10849526	10849527	-0.456664
3	10922437	10922438	-0.303108
3	10988021	10988022	0.672798
3	11046379	11046380	-0.457361
3	11119522	11119523	-0.647332
3	11194338	11194339	0.391231
3	11194518	11194519	-0.576396
3	11250863	11250864	-0.514006
3	11251168	11251169	0.883584
3	11360031	11360032	0.391272
3	11360067	11360068	0.321199
3	11363193	11363194	-0.581758
3	11415601	11415602	-0.569503
3	11447506	11447507	-0.722679
3	11448304	11448305	0.520375
3	11454789	11454790	-0.48963
3	11678435	11678436	-0.410602
3	11736488	11736489	0.534055
3	11844540	11844541	-0.408986
3	11884192	11884193	-0.703527
3	11897166	11897167	-0.460195
3	11920622	11920623	0.31836
3	11950297	11950298	-0.399018
3	12170141	12170142	0.497985
3	12556148	12556149	-0.395854
3	12598108	12598109	0.48867
3	12635962	12635963	0.527795
3	12658360	12658361	0.41472
3	12664627	12664628	0.311627
3	12845355	12845356	0.443335
3	12854010	12854011	0.348385
3	12947471	12947472	-0.305819
3	13028779	13028780	0.353161
3	14319428	14319429	-0.535729
3	14334014	14334015	-0.606147
3	14395413	14395414	-0.663004
3	14496855	14496856	-0.633007
3	14620917	14620918	0.509295
3	14645166	14645167	0.496416
3	14673465	14673466	0.399769
3	14777429	14777430	-0.551073
3	14839262	14839263	-0.513094
3	14852121	14852122	-0.358079
3	14877522	14877523	-0.421538
3	14954998	14954999	0.502701
3	15120012	15120013	-0.462318
3	15179373	15179374	0.410476
3	15182260	15182261	0.555345
3	15234317	15234318	-0.447865
3	15243487	15243488	0.450194
3	15413533	15413534	0.473025
3	15576952	15576953	0.378561
3	15664748	15664749	-0.302363
3	15674597	15674598	-0.390738
3	15676543	15676544	-0.374084
3	15761202	15761203	0.751326
3	15825150	15825151	-0.52108
3	15827132	15827133	0.313275
3	15827186	15827187	0.350421
3	15859829	15859830	-0.478546
3	15973178	15973179	0.508134
3	16093806	16093807	0.466404
3	16226761	16226762	-0.395353
3	16244927	16244928	0.673075
3	16286246	16286247	-0.438762
3	16322276	16322277	-0.267749
3	16359116	16359117	0.493169
3	16363043	16363044	-0.367272
3	16372298	16372299	0.372617
3	16389775	16389776	0.431955
3	16402392	16402393	-0.427693
3	16402404	16402405	0.323639
3	16473901	16473902	-0.512439
3	16485918	16485919	-0.332747
3	16491268	16491269	-0.517094
3	16602282	16602283	-0.423387
3	16612488	16612489	-0.367905
3	16649268	16649269	0.464693
3	16731399	16731400	0.408191
3	16810076	16810077	0.356794
3	16854426	16854427	-0.423475
3	16916418	16916419	0.530864
3	16929887	16929888	-0.720482
3	17031220	17031221	-0.494244
3	17089328	17089329	0.504133
3	17222208	17222209	-0.824349
3	17232914	17232915	0.627523
3	17253617	17253618	0.366211
3	17257578	17257579	0.435898
3	17290197	17290198	-0.608638
3	17302227	17302228	0.497631
3	17302255	17302256	-0.572917
3	17318272	17318273	-0.57063
3	17360337	17360338	-0.874669
3	17517721	17517722	0.627378
3	17524581	17524582	0.673326
3	17534040	17534041	0.332238
3	17602988	17602989	0.494493
3	17609008	17609009	-0.581616
3	17628881	17628882	0.547754
3	17631149	17631150	-0.530716
3	17633098	17633099	-0.537892
3	17663201	17663202	0.491282
3	17667974	17667975	0.393272
3	17713635	17713636	0.567723
3	17726025	17726026	-0.582452
3	17740899	17740900	-0.388016
3	17753500	17753501	-0.575483
3	17860600	17860601	0.483987
3	17883248	17883249	-0.443393
3	17892746	17892747	0.547938
3	17954279	17954280	-0.566121
3	18122820	18122821	-0.629778
3	18149338	18149339	-0.401071
3	18149347	18149348	-0.513829
3	18149374	18149375	-0.501411
3	18149679	18149680	-0.536162
3	18311402	18311403	-0.357504
3	18354764	18354765	0.561533
3	18356062	18356063	-0.544288
3	18442746	18442747	-0.412219
3	18443058	18443059	-0.401607
3	18686989	18686990	-0.725197
3	18728631	18728632	-0.421986
3	18741897	18741898	-0.46317
3	18785931	18785932	-0.446706
3	18921281	18921282	0.424954
3	18957250	18957251	-0.52107
3	19207079	19207080	0.44519
3	19441350	19441351	0.561502
3	19528689	19528690	-0.414265
3	19775486	19775487	0.617196
3	19862628	19862629	0.387783
3	19870996	19870997	0.512736
3	20003269	20003270	0.573107
3	20079877	20079878	0.354808
3	20081994	20081995	-0.521872
3	20288218	20288219	0.562784
3	20373890	20373891	-0.527055
3	20409103	20409104	-0.443645
3	20449934	20449935	0.504257
3	20519774	20519775	-0.497653
3	20544729	20544730	0.413781
3	20566872	20566873	-0.388588
3	20626190	20626191	-0.480571
3	20710884	20710885	-0.523776
3	20777595	20777596	-0.450089
3	20795069	20795070	0.38956
3	20824028	20824029	0.423074
3	20983936	20983937	0.416095
3	21118538	21118539	-0.358993
3	21129969	21129970	-0.351107
3	21257773	21257774	-0.418281
3	21422298	21422299	-0.574883
3	21431346	21431347	-0.439327
3	21441502	21441503	0.528363
3	21465755	21465756	0.568153
3	21496012	21496013	-0.576378
3	21634128	21634129	0.461188
3	21660862	21660863	0.514448
3	21796662	21796663	0.390416
3	21864961	21864962	0.446574
3	21920603	21920604	-0.614781
3	22004094	22004095	0.490846
3	22021035	22021036	0.421961
3	22059378	22059379	-0.32363
3	22065225	22065226	0.473647
3	22132060	22132061	-0.378929
3	22136798	22136799	-0.666894
3	22137604	22137605	-0.476904
3	22193696	22193697	-0.548841
3	22357822	22357823	0.423913
3	22483281	22483282	0.494534
3	22543564	22543565	0.522549
3	22548687	22548688	-0.415939
3	22548796	22548797	-0.412297
3	22577035	22577036	0.441898
3	22689885	22689886	-0.545837
3	22832444	22832445	0.42546
3	22975733	22975734	-0.378197
3	22997696	22997697	0.405395
3	23107272	23107273	-0.573072
3	23121365	23121366	-0.749426
3	23234966	23234967	0.759705
3	23237918	23237919	-0.645449
3	23263152	23263153	0.562109
3	23337094	23337095	0.43813
3	23415195	23415196	0.378751
4	52426	52427	0.449721
4	105598	105599	0.51094
4	152905	152906	0.661936
4	202521	202522	0.437888
4	236450	236451	0.35494
4	320114	320115	-0.667869
4	385436	385437	0.640855
4	385679	385680	0.42465
4	471592	471593	0.434475
4	495743	495744	0.28961
4	508175	508176	0.476625
4	533427	533428	-0.537471
4	536530	536531	0.442707
4	573338	573339	-0.621566
4	661550	661551	-0.450968
4	661561	661562	-0.392103
4	661566	661567	-0.390706
4	789365	789366	0.474941
4	890361	890362	0.532347
4	899171	899172	0.506699
4	942924	942925	0.451907
4	994330	994331	-0.444746
4	996101	996102	0.403056
4	996831	996832	-0.562231
4	1016441	1016442	0.271342
4	1163231	1163232	-0.541796
4	1206776	1206777	0.489383
4	1219936	1219937	-0.801796
4	1251248	1251249	0.518962
4	1285995	1285996	-0.609302
4	1287242	1287243	0.715865
4	1334257	1334258	0.425626
4	1492290	1492291	-0.627075
4	1492625	1492626	0.554437
4	1503818	1503819	0.428377
4	1503850	1503851	0.587506
4	1517768	1517769	0.530003
4	1544048	1544049	0.409487
4	1675421	1675422	-0.767415
4	1683872	1683873	0.414533
4	1779511	1779512	-0.524414
4	1970481	1970482	0.466125
4	1995390	1995391	0.437387
4	2026859	2026860	-0.319338
4	2029391	2029392	0.495355
4	2221037	2221038	-0.319302
4	2234381	2234382	-0.52649
4	2336868	2336869	-0.362018
4	2370804	2370805	-0.385651
4	2391862	2391863	0.561536
4	2465655	2465656	0.685372
4	2584281	2584282	0.517443
4	2636142	2636143	0.513146
4	2652784	2652785	-0.590474
4	2762613	2762614	0.349276
4	2762618	2762619	0.350094
4	2762653	2762654	0.319539
4	2896115	2896116	-0.319893
4	3002448	3002449	0.415407
4	3101277	3101278	0.467442
4	3101384	3101385	-0.499708
4	3334691	3334692	-0.442484
4	3395467	3395468	-0.652416
4	3667865	3667866	-0.338162
4	3675718	3675719	0.59139
4	3765365	3765366	0.628738
4	3824986	3824987	0.455346
4	3862156	3862157	0.334866
4	3874974	3874975	0.393991
4	3969801	3969802	-0.416682
4	4175120	4175121	-0.54546
4	4198578	4198579	0.475279
4	4400402	4400403	0.530785
4	4517184	4517185	0.390508
4	4533618	4533619	0.61729
4	4596294	4596295	-0.409045
4	4702112	4702113	-0.531642
4	4803037	4803038	0.460382
4	4803050	4803051	-0.589824
4	4873766	4873767	0.285613
4	4991040	4991041	0.460808
4	5076674	5076675	0.349273
4	5084375	5084376	0.530487
4	5084444	5084445	-0.434621
4	5138062	5138063	0.507574
4	5168749	5168750	0.412865
4	5168753	5168754	0.379346
4	5170299	5170300	0.447245
4	5252562	5252563	0.385524
4	5317713	5317714	0.424202
4	5319533	5319534	0.307184
4	5345793	5345794	-0.36563
4	5376510	5376511	-0.426385
4	5389522	5389523	0.425781
4	5436438	5436439	0.751712
4	5436814	5436815	-0.485065
4	5635033	5635034	0.319594
4	5683119	5683120	-0.397954
4	5716088	5716089	0.322816
4	5772033	5772034	-0.349232
4	5772043	5772044	-0.410067
4	5783352	5783353	0.295338
4	5794018	5794019	-0.41178
4	5973436	5973437	-0.502076
4	6020889	6020890	0.47187
4	6020919	6020920	0.485804
4	6035296	6035297	-0.572743
4	6040010	6040011	-0.614223
4	6086439	6086440	-0.394543
4	6102649	6102650	-0.595446
4	6152387	6152388	0.528431
4	6190008	6190009	0.341392
4	6209877	6209878	0.592765
4	6228622	6228623	0.496196
4	6232189	6232190	0.356532
4	6265678	6265679	0.55183
4	6301063	6301064	0.571993
4	6345178	6345179	0.673515
4	6442424	6442425	-0.443277
4	6449305	6449306	-0.425435
4	6551661	6551662	-0.53593
4	6551719	6551720	-0.418231
4	6551730	6551731	-0.430957
4	6609274	6609275	-0.522296
4	6619577	6619578	-0.47814
4	6806584	6806585	-0.37704
4	6857644	6857645	0.500491
4	6860665	6860666	-0.581683
4	6861385	6861386	0.776918
4	6861393	6861394	0.838887
4	6861404	6861405	0.816791
4	6861470	6861471	0.526283
4	7035589	7035590	-0.403967
4	7044915	7044916	0.41741
4	7139945	7139946	-0.418508
4	7150359	7150360	0.421325
4	7150377	7150378	0.262525
4	7207410	7207411	0.464361
4	7211951	7211952	-0.640554
4	7212155	7212156	0.536066
4	7280451	7280452	0.607513
4	7286997	7286998	-0.440043
4	7366415	7366416	-0.337916
4	7375584	7375585	0.406982
4	7467165	7467166	0.490173
4	7515848	7515849	0.390332
4	7534481	7534482	-0.36481
4	7568554	7568555	-0.515257
4	7634311	7634312	-0.441146
4	7634317	7634318	-0.54664
4	7672799	7672800	0.566884
4	7810747	7810748	0.301703
4	7824042	7824043	0.248893
4	7900497	7900498	-0.430908
4	7976377	7976378	0.417557
4	8070562	8070563	-0.545144
4	8087444	8087445	0.468283
4	8104584	8104585	0.379545
4	8113316	8113317	0.542782
4	8184365	8184366	0.560123
4	8198915	8198916	-0.478102
4	8223775	8223776	0.511884
4	8280106	8280107	0.47118
4	8365538	8365539	0.482817
4	8380350	8380351	0.523255
4	8411759	8411760	-0.539601
4	8425089	8425090	0.516604
4	8425250	8425251	0.433961
4	8507951	8507952	-0.459399
4	8531854	8531855	-0.426273
4	8562645	8562646	-0.403399
4	8563086	8563087	-0.614052
4	8576158	8576159	-0.386365
4	8576188	8576189	-0.588866
4	8662081	8662082	0.50581
4	8663563	8663564	-0.390381
4	8725029	8725030	-0.424346
4	8734521	8734522	-0.442881
4	8736850	8736851	-0.498431
4	8774787	8774788	0.518172
4	8779021	8779022	0.377195
4	8848594	8848595	0.432234
4	8849179	8849180	0.42187
4	8866133	8866134	0.6813
4	8877256	8877257	0.492686
4	8950139	8950140	0.529909
4	8986878	8986879	0.314693
4	8991225	8991226	0.551031
4	9058023	9058024	-0.415443
4	9059614	9059615	0.461626
4	9107817	9107818	-0.441724
4	9116847	9116848	-0.465378
4	9268573	9268574	0.367702
4	9292521	9292522	0.582805
4	9310018	9310019	-0.578003
4	9310043	9310044	-0.603837
4	9310184	9310185	-0.908392
4	9446635	9446636	0.468809
4	9478586	9478587	0.353376
4	9514937	9514938	0.457352
4	9524798	9524799	0.582985
4	9543266	9543267	0.491815
4	9547492	9547493	-0.51319
4	9553045	9553046	0.509916
4	9590189	9590190	0.439527
4	9616361	9616362	0.494023
4	9678443	9678444	-0.462613
4	9683613	9683614	-0.60576
4	9828706	9828707	-0.748426
4	9863109	9863110	0.533527
4	9917300	9917301	-0.631431
4	9942448	9942449	-0.557009
4	10025070	10025071	-0.538477
4	10032292	10032293	-0.662571
4	10068235	10068236	0.553299
4	10085551	10085552	0.363752
4	10153132	10153133	0.335447
4	10215793	10215794	0.566391
4	10314255	10314256	0.394249
4	10332684	10332685	0.738809
4	10332908	10332909	-0.365106
4	10431816	10431817	-0.563644
[truncated: 942 more rows]

## Sheet: Table_S2_CG_DMPs_SMM
Chromosome	Start	End	Difference
1	5448	5449	0.599775
1	5458	5459	0.436474
1	7195	7196	-0.865141
1	10267	10268	0.52331
1	24187	24188	-0.822046
1	24235	24236	-0.69579
1	24268	24269	-0.956844
1	24353	24354	0.386252
1	25332	25333	-0.881294
1	25579	25580	-0.452629
1	26959	26960	0.865391
1	28090	28091	-0.685978
1	28753	28754	-0.452551
1	29626	29627	0.394393
1	29704	29705	-0.875287
1	29755	29756	-0.865745
1	30049	30050	0.552382
1	30189	30190	0.333047
1	30353	30354	0.83948
1	30484	30485	0.396385
1	30521	30522	0.836381
1	30752	30753	0.728306
1	30758	30759	0.561711
1	30767	30768	0.624024
1	30921	30922	0.418806
1	31698	31699	-0.370397
1	31969	31970	-0.629523
1	31983	31984	0.599718
1	32136	32137	-0.244687
1	35224	35225	-0.850294
1	35230	35231	-0.543111
1	35461	35462	0.68264
1	35842	35843	0.667763
1	35883	35884	-0.471686
1	35900	35901	0.393583
1	47962	47963	0.804241
1	47964	47965	0.464644
1	53966	53967	0.635081
1	70673	70674	0.401387
1	71897	71898	-0.311582
1	89884	89885	-0.6073
1	93325	93326	-0.873446
1	93807	93808	0.850579
1	93831	93832	0.795591
1	98031	98032	-0.396949
1	98038	98039	-0.291772
1	98213	98214	0.787753
1	98231	98232	0.731432
1	101046	101047	-0.227359
1	101049	101050	-0.450383
1	101079	101080	-0.646825
1	101088	101089	-0.369896
1	110633	110634	-0.592952
1	110851	110852	0.269475
1	110943	110944	0.699203
1	110955	110956	-0.534019
1	113382	113383	0.242572
1	113404	113405	0.351434
1	113420	113421	0.340107
1	122168	122169	-0.820503
1	122360	122361	-0.521313
1	122712	122713	-0.870249
1	122940	122941	0.520478
1	123447	123448	0.780874
1	123610	123611	-0.859996
1	124025	124026	-0.842417
1	124353	124354	-0.832989
1	125568	125569	0.900707
1	125979	125980	0.906238
1	126109	126110	-0.917375
1	127116	127117	0.776318
1	127305	127306	-0.305135
1	132559	132560	-0.432094
1	133028	133029	-0.648487
1	133330	133331	0.486186
1	134857	134858	0.719828
1	134939	134940	0.661749
1	136852	136853	-0.299109
1	137007	137008	0.521946
1	154143	154144	-0.247817
1	160214	160215	0.562271
1	160229	160230	0.564712
1	160245	160246	-0.748588
1	160279	160280	-0.805776
1	161682	161683	0.309813
1	161960	161961	0.241204
1	164615	164616	0.898811
1	164632	164633	0.891861
1	165581	165582	0.806834
1	165624	165625	-0.870936
1	166011	166012	-0.458593
1	166032	166033	0.530655
1	188869	188870	-0.919101
1	197160	197161	0.444694
1	197792	197793	-0.792826
1	197801	197802	-0.801346
1	197813	197814	-0.653442
1	198012	198013	0.703266
1	198179	198180	0.313484
1	201414	201415	-0.742446
1	216536	216537	-0.785354
1	216538	216539	-0.264732
1	216705	216706	-0.333733
1	233643	233644	-0.286527
1	234384	234385	0.848633
1	234539	234540	0.433266
1	234617	234618	-0.509376
1	234967	234968	0.835364
1	235375	235376	-0.825212
1	236512	236513	0.396135
1	241658	241659	-0.768049
1	242116	242117	-0.614563
1	242979	242980	-0.573255
1	243579	243580	0.657207
1	243705	243706	-0.71463
1	251587	251588	-0.71604
1	253350	253351	0.702531
1	253358	253359	0.299414
1	253376	253377	0.490712
1	264851	264852	0.854921
1	264911	264912	0.348427
1	265590	265591	-0.338913
1	272160	272161	0.340156
1	272287	272288	0.403297
1	273413	273414	-0.346073
1	275810	275811	0.229631
1	275823	275824	0.397859
1	276270	276271	-0.418381
1	277264	277265	-0.901005
1	279937	279938	-0.382675
1	280091	280092	-0.315092
1	280098	280099	-0.424274
1	280713	280714	-0.709053
1	280980	280981	0.744473
1	281260	281261	0.749142
1	286933	286934	-0.473069
1	287123	287124	-0.970295
1	287843	287844	0.481254
1	288471	288472	0.496017
1	288976	288977	-0.474927
1	290046	290047	0.307088
1	290587	290588	-0.433097
1	290608	290609	-0.357729
1	296387	296388	0.32087
1	299819	299820	-0.180982
1	304924	304925	-0.424438
1	307071	307072	0.567259
1	307498	307499	0.636906
1	308014	308015	-0.262453
1	308102	308103	-0.594221
1	314065	314066	-0.525502
1	314368	314369	0.454916
1	314543	314544	-0.402428
1	314921	314922	0.419587
1	314934	314935	0.967453
1	317945	317946	0.847177
1	320404	320405	0.450272
1	320641	320642	-0.35893
1	321261	321262	0.505504
1	321311	321312	0.434811
1	326433	326434	-0.347228
1	327198	327199	-0.33381
1	327763	327764	-0.377626
1	328155	328156	0.777465
1	330060	330061	0.870703
1	330071	330072	-0.350407
1	330104	330105	-0.82582
1	331230	331231	-0.470151
1	331241	331242	-0.497085
1	331314	331315	-0.451006
1	331344	331345	0.824648
1	331394	331395	0.323667
1	331631	331632	-0.410444
1	332188	332189	0.409748
1	332275	332276	-0.902107
1	332919	332920	0.448591
1	334954	334955	-0.475786
1	335243	335244	0.352468
1	335617	335618	-0.412736
1	336441	336442	0.231099
1	338973	338974	0.237581
1	339012	339013	-0.441848
1	339170	339171	-0.415954
1	339380	339381	0.353842
1	350894	350895	-0.435983
1	351225	351226	0.377866
1	351617	351618	0.354102
1	359389	359390	0.2466
1	359400	359401	0.261504
1	359920	359921	0.669758
1	359927	359928	-0.467833
1	360029	360030	0.573424
1	360108	360109	0.341924
1	360435	360436	-0.302363
1	360452	360453	-0.35489
1	361703	361704	0.540646
1	378841	378842	0.35322
1	379054	379055	0.534257
1	379167	379168	0.378124
1	380006	380007	0.862788
1	380606	380607	-0.372425
1	380885	380886	-0.443169
1	381091	381092	0.327613
1	381259	381260	0.373149
1	381284	381285	-0.482263
1	381556	381557	-0.524187
1	381680	381681	0.37482
1	381738	381739	0.421713
1	381959	381960	0.5057
1	381999	382000	-0.484958
1	382374	382375	-0.479537
1	382540	382541	-0.80606
1	382598	382599	-0.534498
1	382902	382903	-0.855579
1	383153	383154	-0.295294
1	383362	383363	0.458417
1	383549	383550	0.454833
1	385698	385699	-0.581875
1	385963	385964	0.514031
1	386599	386600	-0.33677
1	388882	388883	-0.423255
1	388890	388891	-0.342128
1	390811	390812	-0.43219
1	390813	390814	-0.478214
1	391050	391051	-0.531538
1	392027	392028	-0.377731
1	396997	396998	-0.3889
1	398821	398822	-0.43825
1	405731	405732	-0.273882
1	406050	406051	0.547266
1	406427	406428	0.31635
1	407281	407282	0.456614
1	407814	407815	0.458597
1	407900	407901	-0.372415
1	421999	422000	-0.673293
1	428042	428043	0.437232
1	429317	429318	-0.394551
1	429352	429353	-0.288842
1	438084	438085	-0.370305
1	438091	438092	-0.578087
1	441279	441280	-0.701405
1	441313	441314	-0.553315
1	441409	441410	-0.693835
1	441606	441607	0.432953
1	441609	441610	0.334666
1	441845	441846	0.381043
1	441873	441874	-0.710603
1	445108	445109	-0.39313
1	448979	448980	-0.929428
1	449319	449320	-0.559172
1	451462	451463	0.288088
1	452139	452140	-0.431466
1	456972	456973	-0.401143
1	457116	457117	0.348898
1	457260	457261	0.807905
1	462165	462166	0.293408
1	462208	462209	-0.397781
1	462217	462218	-0.759943
1	462223	462224	0.278058
1	462235	462236	-0.546067
1	462241	462242	-0.463213
1	494563	494564	0.403506
1	494677	494678	-0.495397
1	495471	495472	-0.355454
1	495667	495668	0.42899
1	514270	514271	0.177415
1	525432	525433	0.51645
1	525586	525587	0.397755
1	525958	525959	-0.306268
1	525961	525962	-0.361972
1	525986	525987	-0.348607
1	526254	526255	-0.439418
1	526271	526272	-0.412354
1	526300	526301	-0.631582
1	526672	526673	0.328677
1	526899	526900	-0.413132
1	526905	526906	-0.328955
1	527371	527372	0.306857
1	527381	527382	0.24411
1	527888	527889	-0.650651
1	527911	527912	-0.322803
1	528032	528033	-0.402881
1	528242	528243	0.406938
1	528260	528261	0.332342
1	528448	528449	0.243899
1	528463	528464	0.197465
1	531705	531706	-0.398144
1	531890	531891	-0.308905
1	532052	532053	0.300912
1	532067	532068	0.2175
1	532079	532080	0.298277
1	532127	532128	0.310045
1	532277	532278	-0.536184
1	532406	532407	-0.413091
1	532421	532422	-0.419498
1	532444	532445	-0.494801
1	532449	532450	-0.438688
1	532517	532518	-0.381786
1	532557	532558	-0.781259
1	533106	533107	0.225097
1	533110	533111	0.257627
1	533115	533116	0.312226
1	533290	533291	0.323816
1	533292	533293	0.266439
1	533552	533553	0.55966
1	533996	533997	-0.221324
1	539645	539646	-0.340482
1	572492	572493	0.628553
1	573077	573078	0.798761
1	573146	573147	-0.38892
1	578168	578169	-0.447445
1	578187	578188	-0.353879
1	578938	578939	0.794256
1	578944	578945	0.654639
1	581161	581162	0.462246
1	581712	581713	-0.233745
1	581851	581852	0.407029
1	585922	585923	-0.315341
1	585941	585942	-0.435049
1	586030	586031	-0.377166
1	586056	586057	-0.392087
1	586079	586080	-0.621022
1	586462	586463	-0.803559
1	599965	599966	0.332944
1	600284	600285	-0.522303
1	603482	603483	0.308536
1	603762	603763	0.352109
1	607179	607180	-0.514787
1	625420	625421	0.441942
1	627398	627399	-0.35414
1	627559	627560	-0.352539
1	627843	627844	-0.369285
1	627854	627855	-0.494736
1	628138	628139	0.728834
1	628145	628146	0.835949
1	628890	628891	0.517829
1	629387	629388	0.358946
1	645987	645988	0.844336
1	646018	646019	0.464615
1	646153	646154	0.876911
1	646243	646244	0.33285
1	646422	646423	-0.355633
1	648316	648317	0.421994
1	648497	648498	-0.505684
1	649573	649574	0.383717
1	649841	649842	0.882129
1	649848	649849	0.837896
1	655784	655785	0.518839
1	655796	655797	0.501185
1	655814	655815	0.510394
1	655938	655939	-0.431785
1	655985	655986	0.366336
1	655989	655990	-0.551858
1	656466	656467	0.511438
1	656935	656936	0.442866
1	656973	656974	0.488487
1	656983	656984	0.356471
1	657045	657046	0.435212
1	657379	657380	0.364252
1	660191	660192	0.290123
1	663329	663330	-0.371234
1	667404	667405	-0.333048
1	667549	667550	0.717501
1	668252	668253	-0.712003
1	678420	678421	0.341014
1	678465	678466	0.270847
1	678467	678468	0.277419
1	679861	679862	0.256233
1	679864	679865	0.240247
1	679968	679969	0.314378
1	681879	681880	0.964665
1	682304	682305	-0.391038
1	683196	683197	-0.388538
1	683699	683700	0.347268
1	685028	685029	0.469546
1	686363	686364	-0.458592
1	686475	686476	0.562832
1	689290	689291	0.239933
1	691459	691460	0.570783
1	694337	694338	-0.178575
1	694850	694851	-0.190149
1	695091	695092	0.260241
1	702444	702445	0.590773
1	702448	702449	0.779819
1	702455	702456	0.853837
1	702635	702636	0.583765
1	703228	703229	0.83902
1	703504	703505	-0.342876
1	705165	705166	-0.343263
1	708768	708769	-0.241038
1	713261	713262	-0.403883
1	713575	713576	0.428787
1	713755	713756	0.410784
1	713976	713977	0.330336
1	715403	715404	0.377066
1	715779	715780	-0.43809
1	716169	716170	0.455574
1	716805	716806	-0.438504
1	716940	716941	-0.29071
1	717154	717155	0.438707
1	717386	717387	-0.380866
1	718616	718617	-0.555364
1	718825	718826	-0.503249
1	719833	719834	0.557305
1	721963	721964	-0.499322
1	722470	722471	0.27973
1	723009	723010	0.625978
1	724693	724694	-0.358019
1	731531	731532	0.249295
1	731550	731551	0.256169
1	731836	731837	-0.258125
1	732545	732546	0.383306
1	732580	732581	0.770747
1	733295	733296	0.406887
1	736057	736058	0.341431
1	736211	736212	-0.46828
1	736225	736226	-0.436491
1	736362	736363	0.216421
1	736393	736394	0.411713
1	736559	736560	0.273154
1	741851	741852	-0.493312
1	741859	741860	-0.259733
1	744666	744667	0.774251
1	745354	745355	0.291171
1	745484	745485	-0.356758
1	745583	745584	0.848201
1	750991	750992	-0.402533
1	751254	751255	0.748424
1	762887	762888	0.455721
1	763983	763984	-0.348197
1	764592	764593	-0.769369
1	765069	765070	0.448372
1	766032	766033	-0.462417
1	774490	774491	-0.810555
1	776549	776550	-0.569965
1	776555	776556	-0.590621
1	777463	777464	0.44343
1	779360	779361	0.424532
1	797545	797546	0.297275
1	801221	801222	0.73833
1	801828	801829	-0.618954
1	804415	804416	-0.439753
1	805174	805175	-0.514208
1	806736	806737	0.427269
1	811509	811510	0.375106
1	814150	814151	0.717535
1	814152	814153	0.493436
1	814744	814745	-0.446661
1	815652	815653	0.425436
1	816546	816547	0.547485
1	825878	825879	0.431239
1	827441	827442	0.83599
1	827500	827501	-0.373289
1	827752	827753	0.223863
1	828132	828133	0.358892
1	828892	828893	0.56092
1	829001	829002	0.465285
1	829997	829998	0.39202
1	830132	830133	-0.271081
1	830140	830141	-0.30235
1	832064	832065	0.724226
1	836719	836720	-0.525696
1	837388	837389	0.476623
1	838500	838501	0.372145
1	840370	840371	0.871845
1	841710	841711	-0.293468
1	855456	855457	0.440173
1	855498	855499	0.259898
1	855582	855583	0.400817
1	861281	861282	0.215067
1	861316	861317	-0.691322
1	861824	861825	0.465523
1	862330	862331	0.35427
1	862372	862373	0.333076
1	862792	862793	0.396453
1	864509	864510	0.435075
1	866629	866630	0.389394
1	866647	866648	0.321663
1	869759	869760	-0.498676
1	869957	869958	-0.397775
1	872321	872322	-0.553145
1	872327	872328	-0.340796
1	876389	876390	0.465068
1	876391	876392	0.901015
1	876578	876579	0.372762
1	876692	876693	0.797369
1	878042	878043	0.403757
1	879122	879123	-0.457316
1	879277	879278	-0.399129
1	880799	880800	-0.593295
1	880821	880822	0.410922
1	881542	881543	-0.321889
1	881575	881576	0.684149
1	881752	881753	0.33376
1	882347	882348	0.670088
1	882582	882583	0.225268
1	885183	885184	-0.545119
1	885563	885564	0.531847
1	886391	886392	-0.36337
1	887035	887036	-0.660097
1	887105	887106	-0.424005
1	887236	887237	0.305544
1	887387	887388	-0.494846
1	890876	890877	0.393012
1	890982	890983	0.781823
1	902384	902385	-0.35467
1	902551	902552	-0.283076
1	905519	905520	0.509912
1	919161	919162	-0.364759
1	919878	919879	0.328128
1	920105	920106	0.46997
1	934675	934676	-0.458876
1	934862	934863	0.400909
1	935214	935215	-0.530226
1	935219	935220	-0.459609
1	935229	935230	-0.411214
1	935664	935665	-0.436821
1	935680	935681	-0.494042
1	938927	938928	-0.438834
1	939117	939118	-0.385794
1	939617	939618	-0.413969
1	940197	940198	0.539185
1	940323	940324	-0.492287
1	940500	940501	-0.459971
1	942198	942199	-0.535627
1	946266	946267	0.360358
1	947189	947190	0.689388
1	962422	962423	0.393938
1	962431	962432	0.384485
1	962562	962563	-0.30882
1	962983	962984	-0.383256
1	963192	963193	0.47993
1	963258	963259	0.789822
1	963275	963276	-0.602725
1	963481	963482	-0.389485
1	963654	963655	-0.435532
1	964794	964795	0.791082
1	965295	965296	0.850505
1	965669	965670	0.645224
1	966009	966010	0.354542
1	979893	979894	-0.361513
1	979925	979926	-0.508005
1	980022	980023	0.400125
1	980083	980084	-0.419792
1	992465	992466	0.340621
1	994299	994300	0.286166
1	994481	994482	0.301663
1	994560	994561	0.263366
1	995183	995184	-0.402895
1	995405	995406	0.531985
1	997621	997622	-0.399902
1	998274	998275	-0.354079
1	998945	998946	-0.36937
1	999026	999027	0.317885
1	999827	999828	0.225516
1	1001943	1001944	-0.420634
1	1001961	1001962	-0.216315
1	1001986	1001987	-0.197472
1	1007185	1007186	0.237059
1	1007187	1007188	0.356329
1	1007253	1007254	0.524232
1	1007366	1007367	-0.554236
1	1007372	1007373	-0.393909
1	1007704	1007705	-0.436925
1	1007730	1007731	-0.479366
1	1007891	1007892	0.850177
1	1008024	1008025	0.799198
1	1008035	1008036	0.245754
1	1010629	1010630	0.249848
1	1012356	1012357	0.244237
1	1014965	1014966	-0.793386
1	1015341	1015342	-0.321588
1	1016102	1016103	0.37548
1	1016355	1016356	0.445063
1	1016407	1016408	0.855503
1	1016839	1016840	0.338385
1	1019977	1019978	0.350104
1	1033956	1033957	0.402358
1	1037239	1037240	-0.287657
1	1038523	1038524	0.30078
1	1042176	1042177	0.225132
1	1046351	1046352	0.36283
1	1047027	1047028	0.4282
1	1047191	1047192	0.594625
1	1047414	1047415	-0.32846
1	1047568	1047569	-0.399625
1	1048339	1048340	0.573485
1	1048371	1048372	0.297944
1	1052116	1052117	-0.450467
1	1052264	1052265	-0.49193
1	1052352	1052353	0.4607
1	1052446	1052447	0.387188
1	1053026	1053027	-0.610638
1	1053620	1053621	0.645887
1	1053942	1053943	0.425269
1	1055837	1055838	-0.558176
1	1055916	1055917	-0.423821
1	1056443	1056444	0.818893
1	1056503	1056504	-0.421877
1	1058457	1058458	0.474547
1	1058471	1058472	0.331131
1	1061738	1061739	0.219409
1	1061771	1061772	-0.340757
1	1064907	1064908	0.503436
1	1064929	1064930	0.366068
1	1065646	1065647	0.228908
1	1065758	1065759	0.406053
1	1065769	1065770	0.37681
1	1066335	1066336	0.460544
1	1066355	1066356	-0.543497
1	1066490	1066491	0.248397
1	1067057	1067058	-0.430165
1	1067221	1067222	-0.902012
1	1067741	1067742	-0.39264
1	1069537	1069538	0.862477
1	1074473	1074474	-0.661905
1	1074479	1074480	-0.322513
1	1074519	1074520	0.273003
1	1074551	1074552	-0.361243
1	1076202	1076203	0.458927
1	1076292	1076293	-0.523596
1	1078648	1078649	-0.416292
1	1079456	1079457	-0.396804
1	1079610	1079611	0.378946
1	1088498	1088499	-0.445123
1	1089687	1089688	-0.53523
1	1090936	1090937	0.290826
1	1091110	1091111	0.729316
1	1091433	1091434	0.882687
1	1091734	1091735	-0.601955
1	1091737	1091738	-0.647194
1	1092362	1092363	-0.376907
1	1092442	1092443	0.513993
1	1092880	1092881	-0.427266
1	1094336	1094337	0.592426
1	1094829	1094830	-0.56013
1	1094904	1094905	-0.433056
1	1098197	1098198	0.310479
1	1098743	1098744	-0.850375
1	1099417	1099418	-0.425253
1	1099420	1099421	-0.810749
1	1106666	1106667	0.655091
1	1106685	1106686	0.322114
1	1107824	1107825	-0.580091
1	1110647	1110648	0.516575
1	1112559	1112560	0.363089
1	1112632	1112633	-0.80233
1	1112755	1112756	0.728516
1	1113164	1113165	0.489179
1	1113295	1113296	0.502474
1	1113343	1113344	0.29436
1	1115742	1115743	-0.305609
1	1116609	1116610	-0.42698
1	1118225	1118226	0.402933
1	1118664	1118665	0.748652
1	1118824	1118825	0.746497
1	1126931	1126932	0.326807
1	1127227	1127228	0.805468
1	1127348	1127349	0.280821
1	1149252	1149253	0.463987
1	1150270	1150271	0.363827
1	1150399	1150400	0.451928
1	1150868	1150869	0.655002
1	1151039	1151040	-0.406608
1	1155187	1155188	0.331406
1	1155257	1155258	0.251082
1	1155590	1155591	0.397477
1	1155748	1155749	0.322956
1	1155782	1155783	0.315178
1	1155970	1155971	-0.365143
1	1164114	1164115	0.450961
1	1175342	1175343	-0.308291
1	1178003	1178004	-0.379778
1	1181779	1181780	-0.499282
1	1182369	1182370	-0.501027
1	1182439	1182440	0.425397
1	1184700	1184701	0.485246
1	1184712	1184713	0.562744
1	1184722	1184723	0.628744
1	1184752	1184753	0.8011
1	1184778	1184779	0.762375
1	1184785	1184786	0.840788
1	1184790	1184791	0.815667
1	1184817	1184818	0.657435
1	1184826	1184827	0.491557
1	1184832	1184833	0.780301
1	1184835	1184836	0.521263
1	1184853	1184854	0.599619
1	1184856	1184857	0.407038
1	1184871	1184872	0.474213
1	1184877	1184878	0.519381
1	1184898	1184899	0.503022
1	1184932	1184933	0.622412
1	1184934	1184935	0.624679
1	1184948	1184949	0.756097
1	1185835	1185836	0.313542
1	1185942	1185943	-0.376067
1	1186905	1186906	-0.476911
1	1186921	1186922	-0.343646
1	1187350	1187351	-0.420851
1	1187454	1187455	0.573525
1	1189626	1189627	0.836709
1	1189781	1189782	0.273182
1	1190273	1190274	-0.670802
1	1192724	1192725	-0.682247
1	1192729	1192730	-0.463406
1	1192741	1192742	-0.40072
1	1192761	1192762	0.680093
1	1192935	1192936	0.593145
1	1192992	1192993	0.337656
1	1199322	1199323	-0.431528
1	1199583	1199584	0.815884
1	1199872	1199873	-0.47351
1	1199993	1199994	0.459484
1	1200514	1200515	0.603115
1	1200534	1200535	0.32792
1	1200688	1200689	-0.293932
1	1211869	1211870	-0.304598
1	1211884	1211885	-0.292471
1	1212767	1212768	-0.328556
1	1212773	1212774	-0.339961
1	1212778	1212779	-0.280086
1	1212815	1212816	-0.685116
1	1213088	1213089	0.233523
1	1223135	1223136	-0.404697
1	1227862	1227863	-0.473104
1	1227869	1227870	-0.431971
1	1228353	1228354	-0.496655
1	1228528	1228529	-0.435076
1	1228686	1228687	-0.609786
1	1228740	1228741	0.380163
1	1229706	1229707	-0.418014
1	1229974	1229975	0.906895
1	1230276	1230277	-0.838312
1	1234686	1234687	0.368352
1	1235062	1235063	0.219926
1	1243762	1243763	-0.300227
1	1257234	1257235	-0.357768
1	1259501	1259502	0.788984
1	1259803	1259804	0.485153
1	1264762	1264763	0.449546
1	1269079	1269080	0.227052
1	1269827	1269828	-0.509876
1	1269836	1269837	-0.631646
1	1269888	1269889	-0.569628
1	1283227	1283228	0.632462
1	1283843	1283844	-0.532482
1	1284810	1284811	-0.37931
1	1284927	1284928	0.491898
1	1290374	1290375	-0.430314
1	1293669	1293670	0.559277
1	1295447	1295448	0.290749
1	1317988	1317989	0.828939
1	1318195	1318196	-0.223641
1	1318292	1318293	-0.283004
1	1318423	1318424	-0.383464
1	1319117	1319118	0.439779
1	1319508	1319509	-0.377563
1	1320124	1320125	-0.27766
1	1320182	1320183	0.329853
1	1320287	1320288	-0.387801
1	1323621	1323622	-0.337531
1	1324003	1324004	-0.45787
1	1324317	1324318	0.803765
1	1326050	1326051	-0.39805
1	1327787	1327788	-0.337801
1	1328428	1328429	0.270147
1	1341668	1341669	-0.771774
1	1341751	1341752	-0.668252
1	1341800	1341801	0.355652
1	1341826	1341827	-0.500209
1	1341833	1341834	-0.579017
1	1341878	1341879	-0.522029
1	1341894	1341895	0.449618
1	1341977	1341978	0.577176
1	1342026	1342027	0.553159
1	1342117	1342118	0.414837
1	1342134	1342135	0.80701
1	1342527	1342528	-0.293603
1	1342540	1342541	-0.654693
1	1345520	1345521	-0.354078
1	1346785	1346786	0.754196
1	1346832	1346833	0.751067
1	1347115	1347116	0.37428
1	1347239	1347240	-0.378563
1	1347492	1347493	-0.313997
1	1352586	1352587	0.258864
1	1352639	1352640	0.400214
1	1354343	1354344	0.473271
1	1355094	1355095	-0.465322
1	1356560	1356561	0.334753
1	1357165	1357166	0.354509
1	1357170	1357171	0.43287
1	1359272	1359273	0.494648
1	1359333	1359334	-0.420529
1	1360320	1360321	-0.78769
1	1366192	1366193	-0.870362
1	1366802	1366803	0.340082
1	1369394	1369395	-0.377032
1	1369400	1369401	-0.413672
1	1369410	1369411	-0.497209
1	1370679	1370680	-0.5304
1	1370807	1370808	0.303543
1	1371213	1371214	0.304029
1	1371865	1371866	-0.400022
1	1372169	1372170	0.733501
1	1373681	1373682	0.215016
1	1373683	1373684	0.344924
1	1374331	1374332	-0.786723
1	1376711	1376712	-0.442822
1	1384637	1384638	0.402206
1	1385422	1385423	-0.329229
1	1387071	1387072	-0.572679
1	1387322	1387323	0.74255
1	1388303	1388304	-0.630003
1	1388619	1388620	0.744292
1	1388802	1388803	-0.500498
1	1389266	1389267	0.37055
1	1392423	1392424	0.261393
1	1392957	1392958	-0.404725
1	1392997	1392998	-0.375872
1	1393690	1393691	0.404567
1	1394544	1394545	0.267424
1	1394563	1394564	-0.507068
1	1395308	1395309	0.193011
1	1396791	1396792	-0.429251
1	1396806	1396807	-0.398702
1	1402007	1402008	-0.359018
1	1402296	1402297	-0.475171
1	1403277	1403278	-0.43893
1	1403950	1403951	-0.547339
1	1404298	1404299	-0.359319
1	1404560	1404561	-0.882679
1	1405723	1405724	0.382594
1	1409408	1409409	0.422189
1	1409444	1409445	-0.448603
1	1409527	1409528	0.437939
1	1412586	1412587	0.568381
1	1412755	1412756	0.445054
1	1413208	1413209	-0.455402
1	1416756	1416757	0.422559
1	1416761	1416762	0.423916
1	1416794	1416795	-0.729221
1	1416952	1416953	-0.400755
1	1420406	1420407	-0.265216
1	1435794	1435795	-0.385171
1	1439260	1439261	-0.605855
1	1447769	1447770	-0.430897
1	1447781	1447782	-0.516052
1	1451691	1451692	-0.531448
1	1457281	1457282	0.512349
1	1457307	1457308	0.711849
1	1457333	1457334	0.308648
1	1457436	1457437	0.892208
1	1457503	1457504	-0.486284
1	1464131	1464132	0.828735
1	1474830	1474831	-0.399077
1	1474982	1474983	-0.486236
1	1484794	1484795	-0.409277
1	1484806	1484807	-0.318511
1	1484946	1484947	0.268109
1	1484949	1484950	0.32216
1	1485061	1485062	-0.398522
1	1485122	1485123	-0.728379
1	1485172	1485173	0.272202
1	1485182	1485183	-0.335197
1	1485680	1485681	0.405097
1	1488248	1488249	-0.535802
1	1489348	1489349	0.76407
1	1500873	1500874	-0.408044
1	1506277	1506278	-0.356174
1	1506284	1506285	-0.249442
1	1506336	1506337	-0.321739
1	1506517	1506518	-0.373163
1	1506831	1506832	0.82457
1	1507031	1507032	-0.460425
1	1507210	1507211	0.336429
1	1507924	1507925	-0.904022
1	1508989	1508990	-0.430311
1	1509545	1509546	-0.214536
1	1514151	1514152	-0.424361
1	1514349	1514350	0.487003
1	1532491	1532492	0.406231
1	1532507	1532508	-0.447377
1	1539891	1539892	0.263634
1	1556098	1556099	0.232887
1	1556817	1556818	0.301616
1	1562278	1562279	-0.780859
1	1566351	1566352	-0.383533
1	1578721	1578722	0.56743
1	1579985	1579986	-0.521021
1	1580804	1580805	0.705019
1	1581203	1581204	0.287403
1	1581543	1581544	-0.381581
1	1585700	1585701	-0.516927
1	1585791	1585792	-0.456952
1	1585820	1585821	-0.426409
1	1586218	1586219	-0.502864
1	1586444	1586445	-0.878554
1	1586965	1586966	-0.436432
1	1587032	1587033	0.216649
1	1587105	1587106	0.207811
1	1587115	1587116	-0.261919
1	1592271	1592272	0.268532
1	1592276	1592277	0.526317
1	1592280	1592281	0.420483
1	1592343	1592344	0.42854
1	1592438	1592439	0.488919
1	1594702	1594703	-0.671996
1	1596455	1596456	-0.675119
1	1596476	1596477	-0.749764
1	1601736	1601737	-0.730906
1	1603483	1603484	0.723293
1	1604056	1604057	0.649745
1	1617577	1617578	-0.355849
1	1620905	1620906	-0.624773
1	1627715	1627716	-0.419634
1	1627724	1627725	-0.800416
1	1627919	1627920	-0.327917
1	1631538	1631539	-0.377368
1	1631945	1631946	-0.456908
1	1634201	1634202	-0.530421
1	1648728	1648729	0.341599
1	1649110	1649111	0.523489
1	1651097	1651098	0.507619
1	1651144	1651145	0.349936
1	1651302	1651303	0.391506
1	1651320	1651321	0.370594
1	1651477	1651478	-0.5777
1	1651850	1651851	-0.380306
1	1651907	1651908	0.71735
1	1654449	1654450	0.442295
1	1654471	1654472	-0.466141
1	1654473	1654474	-0.498564
1	1655666	1655667	0.712468
1	1656509	1656510	-0.484733
1	1658308	1658309	0.584477
1	1670586	1670587	-0.796279
1	1671553	1671554	-0.790449
1	1671560	1671561	-0.397123
1	1673197	1673198	-0.510782
1	1680842	1680843	0.399175
1	1683728	1683729	-0.334869
1	1683899	1683900	-0.36339
1	1683918	1683919	-0.378795
1	1683966	1683967	-0.421165
1	1684437	1684438	-0.380268
1	1684474	1684475	-0.480319
1	1685727	1685728	0.849649
1	1686149	1686150	-0.410236
1	1686393	1686394	0.729818
1	1686494	1686495	-0.686178
1	1686798	1686799	-0.649988
1	1686949	1686950	-0.477254
1	1687072	1687073	0.452086
1	1687600	1687601	0.361637
1	1688048	1688049	0.743495
1	1688608	1688609	0.358473
1	1688610	1688611	0.359174
1	1688739	1688740	-0.39121
1	1698900	1698901	0.728884
1	1701695	1701696	0.295999
1	1708799	1708800	0.244353
1	1710724	1710725	0.25777
1	1711897	1711898	0.681649
1	1717731	1717732	-0.299977
1	1721068	1721069	-0.37597
1	1721074	1721075	-0.470709
1	1722265	1722266	0.268877
1	1722468	1722469	0.649376
1	1722503	1722504	0.818714
1	1722540	1722541	-0.469952
1	1722545	1722546	-0.460561
1	1722660	1722661	-0.28519
1	1723231	1723232	-0.288436
1	1728229	1728230	0.712595
1	1728245	1728246	0.388034
1	1733959	1733960	-0.706042
1	1735723	1735724	-0.446643
1	1736323	1736324	-0.574548
1	1736682	1736683	-0.424737
1	1736859	1736860	0.387737
1	1736961	1736962	-0.352629
1	1755604	1755605	0.776706
1	1755631	1755632	0.396522
1	1757105	1757106	0.226102
1	1758294	1758295	0.455769
1	1758344	1758345	-0.449861
1	1758469	1758470	-0.263426
1	1759266	1759267	-0.530268
1	1759813	1759814	-0.665813
1	1761135	1761136	-0.889766
1	1761192	1761193	-0.428786
1	1763791	1763792	-0.429665
1	1767372	1767373	-0.319422
1	1770298	1770299	-0.50411
1	1770627	1770628	0.445042
1	1780768	1780769	-0.419183
1	1781001	1781002	0.56786
1	1781483	1781484	-0.564437
1	1784102	1784103	0.209327
1	1785187	1785188	-0.581287
1	1785203	1785204	0.662588
1	1787832	1787833	-0.384827
1	1788328	1788329	-0.396957
1	1788472	1788473	0.407379
1	1788650	1788651	0.448061
1	1788661	1788662	0.901985
1	1789562	1789563	0.247639
1	1791227	1791228	-0.74264
1	1791330	1791331	-0.379223
1	1791655	1791656	-0.649254
1	1791746	1791747	-0.318223
1	1792888	1792889	0.377934
1	1793005	1793006	-0.397428
1	1793046	1793047	-0.756612
1	1795094	1795095	-0.389828
1	1795182	1795183	0.373205
1	1797197	1797198	0.411291
1	1802542	1802543	-0.633765
1	1804626	1804627	0.321016
1	1804785	1804786	-0.620091
1	1805045	1805046	-0.341795
1	1806000	1806001	-0.438691
1	1806103	1806104	-0.394611
1	1809278	1809279	-0.796663
1	1809921	1809922	-0.517355
1	1809964	1809965	-0.451532
1	1810037	1810038	0.738116
1	1810739	1810740	0.427841
1	1811637	1811638	0.312622
1	1812808	1812809	-0.922098
1	1835675	1835676	0.670156
1	1836269	1836270	0.451092
1	1836299	1836300	-0.496666
1	1836308	1836309	-0.451398
1	1836606	1836607	-0.507955
1	1836653	1836654	0.457865
1	1847940	1847941	-0.287995
1	1858118	1858119	-0.49088
1	1858280	1858281	-0.848605
1	1859749	1859750	-0.33194
1	1865762	1865763	-0.345969
1	1865856	1865857	-0.435196
1	1865893	1865894	-0.356161
1	1865897	1865898	0.230134
1	1866018	1866019	-0.253381
1	1866047	1866048	-0.525759
1	1866056	1866057	-0.620604
1	1866078	1866079	0.214911
1	1867639	1867640	-0.435134
1	1867713	1867714	0.738633
1	1871066	1871067	-0.381437
1	1895318	1895319	0.471527
1	1897974	1897975	-0.375947
1	1898166	1898167	-0.370037
1	1898192	1898193	0.298313
1	1898359	1898360	-0.406646
1	1898612	1898613	-0.568342
1	1898700	1898701	0.749854
1	1898766	1898767	-0.48013
1	1898822	1898823	-0.503872
1	1902838	1902839	0.941974
1	1902973	1902974	0.917837
1	1903866	1903867	-0.484845
1	1908350	1908351	0.419998
1	1908560	1908561	-0.345329
1	1909424	1909425	0.297315
1	1912232	1912233	0.435743
1	1912244	1912245	-0.29773
1	1913245	1913246	0.31009
1	1913254	1913255	0.430338
1	1913736	1913737	-0.46669
1	1913787	1913788	-0.438789
1	1914082	1914083	0.449701
1	1914095	1914096	-0.835915
1	1917256	1917257	-0.55097
1	1918830	1918831	-0.233006
1	1919162	1919163	-0.261161
1	1921369	1921370	-0.470179
1	1948472	1948473	0.37096
1	1950049	1950050	0.387659
1	1950059	1950060	0.417885
1	1950150	1950151	-0.362627
1	1950167	1950168	0.668552
1	1950199	1950200	-0.772603
1	1951172	1951173	-0.332336
1	1955545	1955546	-0.674412
1	1955561	1955562	-0.304427
1	1955634	1955635	0.312086
1	1955872	1955873	0.363598
1	1955900	1955901	0.362425
1	1956157	1956158	-0.468847
1	1956333	1956334	-0.359031
1	1956393	1956394	0.271782
1	1956496	1956497	-0.458322
1	1956887	1956888	-0.467136
1	1957792	1957793	-0.48958
1	1957888	1957889	-0.495962
1	1957902	1957903	0.299377
1	1957959	1957960	0.605213
1	1958129	1958130	0.342618
1	1961114	1961115	-0.452057
1	1961405	1961406	-0.507968
1	1968044	1968045	0.733365
1	1968220	1968221	0.357746
1	1972101	1972102	-0.240761
1	1972114	1972115	-0.292947
1	1972915	1972916	-0.624425
1	1980383	1980384	0.401628
1	1981017	1981018	-0.461091
1	1982611	1982612	0.560269
1	1983402	1983403	0.317047
1	1984939	1984940	0.488905
1	1985111	1985112	-0.415215
1	1985300	1985301	0.267691
1	1987121	1987122	-0.380024
1	1987249	1987250	0.258043
1	1990297	1990298	-0.372444
1	1990840	1990841	0.27411
1	1991415	1991416	-0.355034
1	2004724	2004725	-0.286059
1	2006539	2006540	-0.515975
1	2011160	2011161	-0.537238
1	2011186	2011187	-0.715252
1	2011549	2011550	-0.470603
1	2011571	2011572	-0.378506
1	2011588	2011589	-0.422011
1	2011597	2011598	-0.356291
1	2011759	2011760	-0.397483
1	2011772	2011773	0.378931
1	2014765	2014766	-0.447805
1	2014774	2014775	-0.378431
1	2014826	2014827	-0.502577
1	2016629	2016630	0.413312
1	2016638	2016639	0.415463
1	2017093	2017094	-0.573673
1	2017337	2017338	-0.29162
1	2017411	2017412	-0.368482
1	2021300	2021301	0.372505
1	2022019	2022020	0.786166
1	2022165	2022166	0.42657
1	2023531	2023532	-0.352134
1	2023638	2023639	-0.434495
1	2023661	2023662	0.391797
1	2026579	2026580	-0.542504
1	2026595	2026596	-0.488852
1	2026625	2026626	-0.335403
1	2028716	2028717	0.412507
1	2028768	2028769	0.443186
1	2029133	2029134	0.38448
1	2029382	2029383	0.679207
1	2033319	2033320	-0.204098
1	2033336	2033337	-0.248547
1	2033354	2033355	-0.260219
1	2033375	2033376	0.19017
1	2037826	2037827	-0.492273
1	2041382	2041383	-0.453264
1	2042373	2042374	0.419168
1	2042629	2042630	0.939258
1	2044034	2044035	0.414135
1	2044395	2044396	0.696089
1	2044764	2044765	-0.503464
1	2045459	2045460	-0.409254
1	2045581	2045582	0.41536
1	2046260	2046261	-0.47571
1	2046404	2046405	0.38272
1	2046558	2046559	-0.480141
1	2050708	2050709	-0.436909
1	2057386	2057387	0.789135
1	2057500	2057501	0.612932
1	2061068	2061069	-0.433539
1	2061681	2061682	-0.83289
1	2062760	2062761	-0.413662
1	2063443	2063444	0.337711
1	2063552	2063553	-0.465479
1	2064086	2064087	-0.489119
1	2064380	2064381	0.493739
1	2064761	2064762	-0.375513
1	2065565	2065566	-0.758031
1	2069416	2069417	-0.417876
1	2072081	2072082	-0.711702
1	2072158	2072159	-0.830197
1	2072933	2072934	0.234511
1	2075142	2075143	0.292488
1	2088268	2088269	-0.388753
1	2088325	2088326	-0.410264
1	2093879	2093880	0.422069
1	2097888	2097889	0.365787
1	2098091	2098092	-0.533661
1	2098418	2098419	-0.455879
1	2098956	2098957	0.830223
1	2100117	2100118	-0.504034
1	2100139	2100140	0.386913
1	2100383	2100384	-0.471359
1	2100556	2100557	-0.452635
1	2101091	2101092	-0.439174
1	2101248	2101249	0.510955
1	2101284	2101285	-0.463791
1	2101567	2101568	-0.558964
1	2101709	2101710	0.39931
1	2101866	2101867	0.585588
1	2112111	2112112	0.421265
1	2116312	2116313	0.320207
1	2117215	2117216	-0.484919
1	2117314	2117315	0.563636
1	2118860	2118861	0.393257
1	2119306	2119307	0.902456
1	2122321	2122322	-0.461863
1	2130707	2130708	0.769656
1	2131132	2131133	-0.409253
1	2131243	2131244	-0.368141
1	2131599	2131600	-0.485081
1	2131918	2131919	-0.350353
1	2133395	2133396	-0.573479
1	2134173	2134174	0.361889
1	2134344	2134345	0.358912
1	2134447	2134448	-0.398848
1	2134516	2134517	0.474846
1	2136474	2136475	-0.305838
1	2136529	2136530	-0.456567
1	2136548	2136549	-0.316822
1	2136870	2136871	-0.425118
1	2137199	2137200	0.730677
1	2137403	2137404	0.354683
1	2138397	2138398	-0.445659
1	2138588	2138589	0.436508
1	2150954	2150955	-0.303321
1	2154076	2154077	0.337741
1	2156953	2156954	-0.511519
1	2156968	2156969	-0.701509
1	2157773	2157774	0.813507
1	2158024	2158025	-0.332151
1	2158137	2158138	0.24602
1	2158152	2158153	0.222795
1	2158189	2158190	0.33364
1	2159561	2159562	-0.349553
1	2161427	2161428	0.383496
1	2161432	2161433	0.400635
1	2161446	2161447	0.274278
1	2161491	2161492	0.34759
1	2161766	2161767	0.772517
1	2171704	2171705	0.829679
1	2178623	2178624	-0.399043
1	2178804	2178805	-0.518491
1	2179177	2179178	-0.30487
1	2180923	2180924	0.324943
1	2180972	2180973	0.558521
1	2181830	2181831	0.357569
1	2182404	2182405	0.909885
1	2182969	2182970	-0.761879
1	2185114	2185115	-0.339039
1	2185634	2185635	-0.381478
1	2186103	2186104	0.36217
1	2186277	2186278	0.38315
1	2198727	2198728	-0.2008
1	2206136	2206137	-0.640556
1	2206208	2206209	-0.352874
1	2206217	2206218	-0.399972
1	2206460	2206461	0.361623
1	2208649	2208650	-0.321739
1	2208747	2208748	0.461458
1	2208767	2208768	0.480458
1	2209053	2209054	-0.635145
1	2209056	2209057	-0.319369
1	2209127	2209128	-0.31541
1	2209356	2209357	-0.284914
1	2209501	2209502	0.337244
1	2209587	2209588	0.837844
1	2209589	2209590	0.805807
1	2209826	2209827	0.889914
1	2209832	2209833	0.840858
1	2209947	2209948	0.917589
1	2210092	2210093	-0.840048
1	2210570	2210571	0.764339
1	2210652	2210653	0.287131
1	2210674	2210675	0.920866
1	2210707	2210708	0.849807
1	2210722	2210723	0.766137
1	2217122	2217123	-0.207178
1	2217235	2217236	-0.348612
1	2251681	2251682	-0.382443
1	2251755	2251756	0.637027
1	2251768	2251769	-0.336283
1	2251922	2251923	-0.345311
1	2257999	2258000	0.474301
1	2258316	2258317	-0.385115
1	2258594	2258595	-0.267069
1	2259060	2259061	-0.383738
1	2261167	2261168	-0.32058
1	2261259	2261260	0.694786
1	2261510	2261511	0.422236
1	2271401	2271402	-0.367833
1	2272543	2272544	0.491179
1	2272663	2272664	-0.512027
1	2273599	2273600	-0.421467
1	2273632	2273633	-0.430931
1	2273655	2273656	0.404645
1	2292795	2292796	0.397445
1	2296009	2296010	0.617576
1	2297068	2297069	-0.335234
1	2306319	2306320	-0.900809
1	2306479	2306480	0.565281
1	2306729	2306730	0.352262
1	2307649	2307650	0.500882
1	2307763	2307764	0.484065
1	2308127	2308128	0.219301
1	2308197	2308198	0.342771
1	2308278	2308279	0.803996
1	2308362	2308363	-0.446105
1	2308407	2308408	0.35396
1	2308938	2308939	0.25807
1	2309288	2309289	-0.487505
1	2309318	2309319	-0.422092
1	2309372	2309373	-0.689504
1	2309375	2309376	-0.233575
1	2310056	2310057	0.357204
1	2310098	2310099	-0.334717
1	2310125	2310126	-0.465782
1	2310139	2310140	-0.44456
1	2310928	2310929	0.286218
1	2310937	2310938	0.296956
1	2310952	2310953	0.226659
1	2313997	2313998	-0.414405
1	2314256	2314257	-0.546698
1	2314470	2314471	0.503334
1	2314645	2314646	-0.414596
1	2314712	2314713	0.430179
1	2314763	2314764	-0.500349
1	2314865	2314866	0.871996
1	2314878	2314879	0.835235
1	2314911	2314912	0.331602
1	2315044	2315045	0.78693
1	2315059	2315060	-0.414456
1	2315194	2315195	0.241467
1	2315209	2315210	-0.319492
1	2329838	2329839	0.286624
1	2331037	2331038	-0.614952
1	2332185	2332186	-0.195281
1	2332204	2332205	-0.646985
1	2332438	2332439	0.422878
1	2332452	2332453	0.236098
1	2336903	2336904	-0.362528
1	2337458	2337459	-0.380341
1	2342384	2342385	-0.62111
1	2342386	2342387	-0.57736
1	2342494	2342495	-0.403602
1	2342509	2342510	-0.3288
1	2342552	2342553	-0.476023
1	2342555	2342556	-0.781596
1	2342716	2342717	-0.781774
1	2342909	2342910	0.363306
1	2343010	2343011	0.466594
1	2343079	2343080	0.433629
1	2345302	2345303	0.205745
1	2345310	2345311	0.282575
1	2345467	2345468	0.399395
1	2350828	2350829	0.517108
1	2359783	2359784	0.52146
1	2360390	2360391	0.276208
1	2362170	2362171	-0.22902
1	2362920	2362921	-0.575569
1	2371929	2371930	0.8195
1	2372594	2372595	-0.38245
1	2373061	2373062	-0.391542
1	2380915	2380916	0.249067
1	2382257	2382258	-0.365986
1	2382973	2382974	0.442645
1	2382996	2382997	-0.389802
1	2383002	2383003	0.281525
1	2383519	2383520	-0.410576
1	2385265	2385266	0.43471
1	2386267	2386268	-0.530422
1	2386322	2386323	0.813931
1	2386462	2386463	0.868369
1	2387842	2387843	-0.7775
1	2387909	2387910	-0.389465
1	2392028	2392029	-0.276416
1	2396852	2396853	0.408062
1	2396867	2396868	0.437653
1	2397564	2397565	0.209344
1	2397586	2397587	-0.666603
1	2397606	2397607	0.268074
1	2397616	2397617	-0.397115
1	2397669	2397670	-0.430344
1	2398026	2398027	-0.559533
1	2399534	2399535	-0.6593
1	2404419	2404420	-0.422879
1	2404430	2404431	0.217542
1	2404449	2404450	0.398964
1	2415146	2415147	-0.348664
1	2415152	2415153	-0.414793
1	2415194	2415195	-0.358187
1	2415252	2415253	0.22632
1	2415275	2415276	-0.441381
1	2417929	2417930	-0.332196
1	2420391	2420392	0.228006
1	2425330	2425331	0.655858
1	2425434	2425435	-0.831808
1	2427800	2427801	0.200001
1	2427827	2427828	0.470777
1	2427832	2427833	0.318253
1	2448107	2448108	0.39049
1	2448899	2448900	-0.310065
1	2448915	2448916	-0.436734
1	2449944	2449945	0.923453
1	2451971	2451972	0.852127
1	2452543	2452544	0.73997
1	2453928	2453929	0.823697
1	2454351	2454352	-0.689001
1	2467923	2467924	0.365157
1	2468502	2468503	0.462599
1	2469053	2469054	-0.662742
1	2469541	2469542	-0.333519
1	2469607	2469608	-0.43755
1	2470095	2470096	0.838753
1	2470147	2470148	-0.313122
1	2471457	2471458	-0.324548
1	2473695	2473696	-0.735097
1	2473719	2473720	-0.413492
1	2473899	2473900	-0.416719
1	2481065	2481066	0.477029
1	2482297	2482298	0.452544
1	2482372	2482373	-0.439095
1	2482615	2482616	0.897597
1	2482849	2482850	0.312679
1	2483505	2483506	0.367092
1	2486223	2486224	0.295871
1	2486331	2486332	0.374408
1	2486771	2486772	-0.464145
1	2486989	2486990	0.293888
1	2491834	2491835	0.403765
1	2492003	2492004	0.780445
1	2495556	2495557	0.378057
1	2496742	2496743	0.365885
1	2497812	2497813	0.340753
1	2502274	2502275	0.443964
1	2502530	2502531	0.477256
1	2502567	2502568	0.39353
1	2502629	2502630	-0.403281
1	2502635	2502636	-0.50564
1	2502703	2502704	-0.491866
1	2502729	2502730	-0.307649
1	2503652	2503653	0.260616
1	2503903	2503904	-0.43756
1	2504628	2504629	0.713856
1	2505069	2505070	-0.491497
1	2505197	2505198	0.402127
1	2507007	2507008	-0.426308
1	2508825	2508826	-0.462412
1	2509044	2509045	0.86472
1	2509255	2509256	-0.481078
1	2514762	2514763	-0.397752
1	2536049	2536050	0.382196
1	2536934	2536935	-0.450032
1	2537369	2537370	-0.811298
1	2537602	2537603	0.804146
1	2537614	2537615	-0.648696
1	2537620	2537621	-0.723375
1	2537754	2537755	0.319239
1	2540173	2540174	-0.406336
1	2540312	2540313	-0.750828
1	2540346	2540347	-0.346555
1	2540449	2540450	0.767844
1	2543204	2543205	0.24397
1	2543505	2543506	0.294791
1	2543760	2543761	-0.92599
1	2545365	2545366	0.472314
1	2546223	2546224	-0.732749
1	2546572	2546573	-0.449615
1	2546626	2546627	-0.654229
1	2549491	2549492	-0.263395
1	2549651	2549652	0.340021
1	2549662	2549663	-0.579849
1	2550574	2550575	0.332363
1	2569224	2569225	-0.415865
1	2570929	2570930	-0.503445
1	2572710	2572711	0.641787
1	2572746	2572747	-0.422043
1	2572845	2572846	0.501406
1	2572857	2572858	0.749022
1	2574966	2574967	0.321277
1	2577385	2577386	0.642929
1	2577526	2577527	-0.660141
1	2577529	2577530	-0.74028
1	2578815	2578816	0.861091
1	2581252	2581253	0.205816
1	2581265	2581266	0.178648
1	2592279	2592280	0.413762
1	2592744	2592745	-0.507457
1	2595623	2595624	-0.538158
1	2596314	2596315	-0.238114
1	2596318	2596319	-0.47599
1	2596702	2596703	-0.343854
1	2596791	2596792	0.446345
1	2597058	2597059	0.340236
1	2600138	2600139	-0.857253
1	2600576	2600577	0.834395
1	2602365	2602366	0.394645
1	2604571	2604572	0.364164
1	2604958	2604959	0.266395
1	2609236	2609237	0.769784
1	2609270	2609271	0.284606
1	2609327	2609328	0.336835
1	2609353	2609354	-0.321207
1	2609426	2609427	-0.844039
1	2616060	2616061	-0.493451
1	2616389	2616390	-0.378631
1	2616423	2616424	-0.406734
1	2616441	2616442	-0.718217
1	2616569	2616570	-0.888849
1	2617678	2617679	-0.659206
1	2617859	2617860	-0.520455
1	2617956	2617957	0.533039
1	2617959	2617960	0.686202
1	2617979	2617980	-0.474388
1	2617989	2617990	-0.416556
1	2618082	2618083	-0.491299
1	2618094	2618095	-0.376849
1	2618106	2618107	-0.407657
1	2619676	2619677	-0.689877
1	2619699	2619700	-0.324343
1	2619730	2619731	-0.466993
1	2619855	2619856	-0.453245
1	2620052	2620053	-0.432615
1	2632988	2632989	0.30228
1	2633000	2633001	0.872374
1	2634008	2634009	-0.571625
1	2634097	2634098	-0.35065
1	2634647	2634648	-0.28581
1	2634651	2634652	0.341317
1	2639769	2639770	-0.451015
1	2639790	2639791	-0.49603
1	2640132	2640133	-0.475732
1	2643683	2643684	-0.444348
1	2643784	2643785	0.393498
1	2643790	2643791	0.452487
1	2644490	2644491	-0.892999
1	2644567	2644568	0.315687
1	2644929	2644930	-0.354275
1	2647626	2647627	0.382205
1	2647810	2647811	-0.656927
1	2647875	2647876	0.372911
1	2647957	2647958	-0.350475
1	2648251	2648252	0.757337
1	2648435	2648436	-0.261747
1	2653327	2653328	-0.761215
1	2653353	2653354	0.343356
1	2653763	2653764	0.569664
1	2653862	2653863	-0.401505
1	2656024	2656025	-0.468789
1	2656668	2656669	0.844249
1	2656675	2656676	0.388357
1	2663692	2663693	-0.282675
1	2668288	2668289	-0.484783
1	2668297	2668298	-0.400773
1	2669675	2669676	-0.680134
1	2669835	2669836	-0.494889
1	2670884	2670885	-0.451186
1	2671053	2671054	0.324124
1	2671071	2671072	0.297835
1	2685951	2685952	0.315789
1	2686032	2686033	-0.351711
1	2686038	2686039	0.701645
1	2686232	2686233	-0.687199
1	2691659	2691660	-0.634053
1	2691738	2691739	0.251377
1	2691861	2691862	0.404136
1	2698188	2698189	-0.405317
1	2698585	2698586	-0.48175
1	2702507	2702508	-0.264943
1	2702764	2702765	0.381039
1	2704139	2704140	0.515376
1	2705864	2705865	0.210747
1	2706436	2706437	0.301997
1	2707509	2707510	-0.532407
1	2708545	2708546	-0.777222
1	2708942	2708943	0.682887
1	2709097	2709098	0.659955
1	2718870	2718871	0.392897
1	2718902	2718903	0.210367
1	2719716	2719717	0.384377
1	2720095	2720096	-0.353576
1	2728672	2728673	0.833226
1	2729356	2729357	-0.455273
1	2729420	2729421	0.483182
1	2729855	2729856	-0.688806
1	2730216	2730217	0.658525
1	2730223	2730224	0.857121
1	2731276	2731277	0.521294
1	2731943	2731944	-0.357089
1	2732068	2732069	-0.456873
1	2732109	2732110	-0.46387
1	2732544	2732545	0.389204
1	2732569	2732570	-0.397628
1	2732811	2732812	-0.3007
1	2733843	2733844	-0.356768
1	2733943	2733944	-0.424881
1	2734097	2734098	-0.292038
1	2734686	2734687	-0.710211
1	2738078	2738079	-0.640463
1	2738190	2738191	0.434669
1	2739637	2739638	0.302701
1	2740020	2740021	-0.927132
1	2740845	2740846	0.380801
1	2741128	2741129	-0.489425
1	2741130	2741131	-0.538138
1	2741269	2741270	-0.534146
1	2741525	2741526	0.477503
1	2741614	2741615	-0.338391
1	2741621	2741622	-0.424413
1	2741956	2741957	0.52552
1	2742812	2742813	0.508819
1	2745058	2745059	-0.385907
1	2745076	2745077	0.312677
1	2748758	2748759	0.519238
1	2749778	2749779	0.230494
1	2750304	2750305	-0.502164
1	2750320	2750321	-0.345174
1	2758347	2758348	0.427234
1	2758903	2758904	0.360324
1	2764236	2764237	-0.486146
1	2764409	2764410	-0.433163
1	2765551	2765552	-0.445183
1	2767891	2767892	-0.4206
1	2768293	2768294	0.211187
1	2775119	2775120	-0.387609
1	2775139	2775140	-0.484697
1	2775341	2775342	-0.323636
1	2776657	2776658	0.282493
1	2777523	2777524	-0.796189
1	2777865	2777866	0.511685
1	2777885	2777886	0.39818
1	2778072	2778073	0.832234
1	2780794	2780795	-0.357588
1	2782213	2782214	-0.50388
1	2787716	2787717	0.194977
1	2802444	2802445	0.216355
1	2803386	2803387	0.428981
1	2806117	2806118	-0.323309
1	2806452	2806453	-0.474986
1	2807856	2807857	0.463482
1	2808014	2808015	0.396304
1	2808176	2808177	0.365765
1	2810079	2810080	0.409374
1	2814162	2814163	-0.664984
1	2814170	2814171	-0.668041
1	2814476	2814477	-0.339648
1	2816984	2816985	-0.31143
1	2821802	2821803	0.717692
1	2821816	2821817	0.752004
1	2821949	2821950	0.398299
1	2824549	2824550	-0.187433
1	2828922	2828923	0.78271
1	2829810	2829811	0.494853
1	2830302	2830303	0.293358
1	2832913	2832914	-0.370564
1	2832944	2832945	-0.423657
1	2835296	2835297	-0.347495
1	2837686	2837687	-0.418804
1	2840650	2840651	-0.329804
1	2843165	2843166	0.306903
1	2844482	2844483	0.211799
1	2844582	2844583	-0.386769
1	2845116	2845117	-0.848466
1	2845448	2845449	-0.297656
1	2845718	2845719	0.347324
1	2845886	2845887	-0.34527
1	2857685	2857686	-0.61051
1	2858821	2858822	-0.597115
1	2859766	2859767	-0.382493
1	2860038	2860039	-0.502478
1	2860058	2860059	-0.512542
1	2860098	2860099	0.41503
1	2860302	2860303	-0.746386
1	2860736	2860737	-0.404418
1	2868763	2868764	-0.426848
1	2877755	2877756	0.267628
1	2877764	2877765	0.373428
1	2877834	2877835	0.198318
1	2877878	2877879	0.279397
1	2877881	2877882	0.324457
1	2881395	2881396	0.852492
1	2883364	2883365	-0.393175
1	2883431	2883432	0.631794
1	2885960	2885961	-0.807023
1	2885965	2885966	-0.665955
1	2891886	2891887	0.201125
1	2891894	2891895	0.279841
1	2894134	2894135	-0.707847
1	2894311	2894312	-0.53551
1	2895310	2895311	0.222639
1	2896298	2896299	-0.42271
1	2896436	2896437	0.467374
1	2896723	2896724	0.37514
1	2896732	2896733	0.427833
1	2900441	2900442	-0.432814
1	2900606	2900607	0.529542
1	2901844	2901845	-0.442385
1	2913159	2913160	-0.470746
1	2913562	2913563	0.241953
1	2914908	2914909	-0.388844
1	2918780	2918781	-0.40905
1	2918883	2918884	-0.735631
1	2920501	2920502	0.794111
1	2920603	2920604	0.793686
1	2920793	2920794	0.299852
1	2922834	2922835	0.352193
1	2923295	2923296	0.416157
1	2924787	2924788	0.764734
1	2924829	2924830	0.461537
1	2924893	2924894	0.498348
1	2925126	2925127	0.200583
1	2925145	2925146	0.631497
1	2929871	2929872	0.26652
1	2929886	2929887	0.22866
1	2929888	2929889	0.301354
1	2930347	2930348	0.253643
1	2930350	2930351	0.384497
1	2930502	2930503	-0.252311
1	2930836	2930837	-0.329526
1	2934013	2934014	0.302451
1	2936909	2936910	-0.499521
1	2937222	2937223	0.23028
1	2937252	2937253	0.799827
1	2937423	2937424	0.47115
1	2941616	2941617	0.205836
1	2943723	2943724	-0.423551
1	2944198	2944199	-0.382414
1	2944379	2944380	0.686164
1	2948680	2948681	0.336736
1	2959156	2959157	0.311776
1	2960990	2960991	0.484337
1	2961016	2961017	0.718201
1	2965904	2965905	-0.749106
1	2966400	2966401	-0.367523
1	2966470	2966471	-0.459788
1	2966510	2966511	-0.439352
1	2966939	2966940	0.711706
1	2968705	2968706	-0.465428
1	2970646	2970647	-0.391264
1	2974874	2974875	0.343347
1	2978298	2978299	0.5573
1	2978308	2978309	0.759134
1	2978451	2978452	0.355607
1	2978505	2978506	0.221495
1	2980231	2980232	0.843948
1	2981110	2981111	-0.732051
1	2981636	2981637	0.375927
1	2981808	2981809	0.474377
1	2981824	2981825	0.582807
1	2993408	2993409	0.436489
1	2993455	2993456	0.56034
1	2993501	2993502	0.890171
1	2993515	2993516	0.701023
1	2995802	2995803	-0.32002
1	2996048	2996049	0.705494
1	2996894	2996895	-0.734359
1	2997676	2997677	0.409436
1	2998406	2998407	-0.88034
1	2998410	2998411	-0.915182
1	2999268	2999269	-0.377491
1	2999896	2999897	-0.459779
1	3000203	3000204	0.419966
1	3002004	3002005	0.359196
1	3002082	3002083	0.616409
1	3002696	3002697	0.269754
1	3005056	3005057	0.322366
1	3006683	3006684	-0.449597
1	3006726	3006727	-0.769474
1	3007849	3007850	0.266983
1	3007853	3007854	0.318992
1	3009368	3009369	-0.39075
1	3010658	3010659	0.299042
1	3010868	3010869	0.429357
1	3011064	3011065	0.229145
1	3026651	3026652	0.415608
1	3032975	3032976	-0.373255
1	3033324	3033325	-0.271759
1	3037172	3037173	0.364192
1	3042651	3042652	0.276195
1	3042656	3042657	0.349523
1	3043202	3043203	-0.826275
1	3044255	3044256	-0.365981
1	3044728	3044729	-0.419161
1	3045578	3045579	0.485136
1	3045594	3045595	-0.372134
1	3045809	3045810	0.324118
1	3046009	3046010	0.231121
1	3046125	3046126	0.359092
1	3051255	3051256	-0.349009
1	3054669	3054670	-0.508484
1	3054929	3054930	0.217716
1	3055286	3055287	-0.396354
1	3055383	3055384	-0.833329
1	3055567	3055568	-0.693738
1	3056152	3056153	-0.487445
1	3078420	3078421	-0.388661
1	3097914	3097915	0.482811
1	3097968	3097969	0.465139
1	3097972	3097973	-0.467432
1	3098915	3098916	0.908096
1	3105828	3105829	-0.495616
1	3114722	3114723	-0.490159
1	3115450	3115451	-0.296456
1	3121192	3121193	0.418821
1	3129144	3129145	0.820553
1	3129207	3129208	-0.494279
1	3129464	3129465	-0.405946
1	3129690	3129691	0.383621
1	3134585	3134586	0.852205
1	3134750	3134751	0.206594
1	3142379	3142380	-0.35912
1	3146881	3146882	-0.43304
1	3148761	3148762	-0.618918
1	3150525	3150526	-0.924437
1	3150722	3150723	-0.527269
1	3152391	3152392	-0.528558
1	3152753	3152754	-0.488152
1	3162747	3162748	0.34092
1	3163180	3163181	0.67593
1	3163645	3163646	-0.32722
1	3164555	3164556	-0.509834
1	3164998	3164999	0.292414
1	3165005	3165006	0.784418
1	3169218	3169219	0.279511
1	3174882	3174883	-0.80784
1	3175930	3175931	-0.38171
1	3176012	3176013	0.318476
1	3176269	3176270	-0.469616
1	3177320	3177321	-0.314302
1	3177350	3177351	0.799531
1	3181879	3181880	0.87847
1	3181940	3181941	-0.500516
1	3181968	3181969	0.244968
1	3182116	3182117	0.398864
1	3183173	3183174	0.736464
1	3191184	3191185	0.491135
1	3191435	3191436	0.259613
1	3192939	3192940	0.382172
1	3193628	3193629	0.33694
1	3193929	3193930	-0.404808
1	3203434	3203435	0.912803
1	3203437	3203438	0.9153
1	3203937	3203938	-0.40808
1	3206907	3206908	0.358848
1	3209779	3209780	-0.359725
1	3219033	3219034	-0.616192
1	3219534	3219535	0.358379
1	3220382	3220383	-0.403922
1	3220745	3220746	-0.335747
1	3220919	3220920	-0.372917
1	3222183	3222184	0.456413
1	3223239	3223240	0.368661
1	3223276	3223277	0.794514
1	3225311	3225312	-0.356331
1	3226075	3226076	0.789577
1	3234533	3234534	0.246463
1	3237648	3237649	0.529301
1	3238026	3238027	-0.368028
1	3238068	3238069	-0.367282
1	3246241	3246242	0.671318
1	3257347	3257348	0.852498
1	3257455	3257456	-0.383137
1	3257459	3257460	-0.476547
1	3257511	3257512	-0.41035
1	3257614	3257615	0.349691
1	3258076	3258077	-0.397189
1	3258921	3258922	-0.70788
1	3267369	3267370	-0.395256
1	3267387	3267388	-0.775694
1	3276241	3276242	-0.802836
1	3276278	3276279	-0.700456
1	3276319	3276320	-0.614727
1	3277444	3277445	0.40272
1	3281291	3281292	-0.481851
1	3282474	3282475	0.355151
1	3282918	3282919	-0.377757
1	3285906	3285907	-0.595765
1	3285909	3285910	-0.377949
1	3286131	3286132	0.23147
1	3292468	3292469	-0.518177
1	3292476	3292477	-0.510742
1	3292730	3292731	0.780964
1	3294154	3294155	0.489738
1	3294355	3294356	0.290597
1	3294381	3294382	0.379067
1	3294684	3294685	0.427269
1	3294873	3294874	-0.432571
1	3298355	3298356	0.325932
1	3298461	3298462	-0.493348
1	3298523	3298524	-0.476515
1	3298699	3298700	-0.475778
1	3317819	3317820	0.390362
1	3318618	3318619	0.417057
1	3318943	3318944	-0.729519
1	3321115	3321116	0.390503
1	3321274	3321275	0.376405
1	3327066	3327067	0.353103
1	3329860	3329861	-0.217065
1	3331503	3331504	0.249822
1	3331957	3331958	-0.580509
1	3331962	3331963	-0.674607
1	3334242	3334243	-0.316186
1	3334610	3334611	0.374431
1	3339336	3339337	-0.443243
1	3339545	3339546	0.910532
1	3340222	3340223	0.312504
1	3340306	3340307	-0.343203
1	3340552	3340553	-0.452401
1	3340741	3340742	0.455597
1	3340803	3340804	-0.449814
1	3350092	3350093	0.216574
1	3350131	3350132	0.250508
1	3357924	3357925	-0.38622
1	3358529	3358530	0.317411
1	3362174	3362175	-0.542838
1	3364694	3364695	-0.259888
1	3365343	3365344	0.678746
1	3371796	3371797	-0.874687
1	3373491	3373492	-0.521557
1	3374090	3374091	0.844134
1	3375167	3375168	0.663144
1	3376378	3376379	-0.520242
1	3376483	3376484	-0.347354
1	3382347	3382348	0.330397
1	3384348	3384349	-0.215834
1	3384701	3384702	0.701398
1	3385088	3385089	0.372152
1	3387725	3387726	0.215849
1	3387734	3387735	0.590782
1	3387747	3387748	0.233493
1	3390621	3390622	0.2871
1	3407322	3407323	-0.324433
1	3407335	3407336	-0.326983
1	3407632	3407633	-0.320941
1	3407712	3407713	-0.36955
1	3407859	3407860	-0.507151
1	3408083	3408084	0.331243
1	3408541	3408542	0.386639
1	3409818	3409819	-0.924999
1	3409873	3409874	-0.331724
1	3410647	3410648	-0.689553
1	3411142	3411143	-0.45227
1	3411203	3411204	-0.413942
1	3412944	3412945	-0.497983
1	3416919	3416920	-0.205438
1	3417248	3417249	-0.368476
1	3417306	3417307	0.488924
1	3417435	3417436	-0.416424
1	3417449	3417450	-0.498463
1	3417829	3417830	-0.305021
1	3417862	3417863	0.295966
1	3429502	3429503	-0.376928
1	3429676	3429677	-0.576016
1	3433303	3433304	-0.58772
1	3434403	3434404	-0.358266
1	3435666	3435667	-0.888995
1	3435744	3435745	0.312421
1	3454863	3454864	-0.474228
1	3455337	3455338	-0.292974
1	3457032	3457033	0.911137
1	3457528	3457529	-0.34506
1	3457533	3457534	-0.217718
1	3458311	3458312	-0.599599
1	3460876	3460877	0.455808
1	3460879	3460880	0.183682
1	3463711	3463712	-0.754247
1	3464560	3464561	0.692421
1	3464678	3464679	-0.551113
1	3467883	3467884	-0.410911
1	3468025	3468026	-0.347635
1	3468171	3468172	-0.463414
1	3468229	3468230	-0.554909
1	3475129	3475130	0.174648
1	3476761	3476762	0.334041
1	3489604	3489605	0.270218
1	3489631	3489632	0.362675
1	3507635	3507636	-0.808747
1	3507637	3507638	-0.764188
1	3507848	3507849	-0.702928
1	3510889	3510890	-0.334938
1	3511069	3511070	-0.355298
1	3511091	3511092	-0.476094
1	3511405	3511406	0.337218
1	3511896	3511897	-0.650464
1	3533892	3533893	0.356139
1	3534082	3534083	-0.407665
1	3534719	3534720	-0.429813
1	3534726	3534727	0.595886
1	3539297	3539298	-0.399283
1	3539337	3539338	-0.394291
1	3540232	3540233	-0.268977
1	3540246	3540247	-0.410052
1	3540295	3540296	0.565591
1	3542040	3542041	0.406615
1	3542212	3542213	-0.197736
1	3554925	3554926	-0.370913
1	3554936	3554937	-0.516272
[truncated: 51,418 more rows]

## Sheet: Table_S3_CG_DMPs_SSS
Chromosome	Start	End	Difference
1	5448	5449	0.698678
1	5458	5459	0.475969
1	5487	5488	0.5282
1	7195	7196	-0.73322
1	10267	10268	0.317661
1	24187	24188	-0.83287
1	24235	24236	-0.688612
1	24268	24269	-0.958597
1	24455	24456	0.350986
1	25332	25333	-0.888924
1	25579	25580	-0.452845
1	26959	26960	0.882252
1	28090	28091	-0.700279
1	28753	28754	-0.445036
1	29704	29705	-0.89955
1	29755	29756	-0.878892
1	29986	29987	-0.790163
1	30049	30050	0.670222
1	30189	30190	0.330621
1	30353	30354	0.806987
1	30484	30485	0.415094
1	30521	30522	0.75091
1	30752	30753	0.68322
1	30758	30759	0.52759
1	30767	30768	0.459028
1	30921	30922	0.476415
1	31969	31970	-0.595749
1	31983	31984	0.611657
1	32136	32137	-0.244829
1	35224	35225	-0.850573
1	35230	35231	-0.558712
1	35461	35462	0.746486
1	35842	35843	0.812507
1	35859	35860	0.827442
1	35883	35884	-0.396336
1	35900	35901	0.434713
1	47962	47963	0.706058
1	47964	47965	0.455994
1	53966	53967	0.583256
1	71897	71898	-0.335778
1	89884	89885	-0.648715
1	93325	93326	-0.866453
1	93807	93808	0.827191
1	93831	93832	0.830546
1	98031	98032	-0.397413
1	98038	98039	-0.291672
1	98213	98214	0.752572
1	98231	98232	0.738448
1	101046	101047	-0.228465
1	101049	101050	-0.450609
1	101079	101080	-0.647647
1	101088	101089	-0.370075
1	101193	101194	-0.668142
1	110633	110634	-0.600135
1	110851	110852	0.291472
1	110943	110944	0.658868
1	110955	110956	-0.669491
1	113382	113383	0.256413
1	113404	113405	0.405936
1	122168	122169	-0.805713
1	122360	122361	-0.537381
1	122712	122713	-0.870413
1	122940	122941	0.492349
1	123447	123448	0.861139
1	124025	124026	-0.869452
1	124353	124354	-0.82699
1	125568	125569	0.925656
1	125979	125980	0.848934
1	126109	126110	-0.924797
1	127116	127117	0.725394
1	127305	127306	-0.305277
1	132538	132539	0.26402
1	132559	132560	-0.435929
1	133028	133029	-0.653651
1	133178	133179	0.335266
1	134857	134858	0.760408
1	134939	134940	0.636225
1	136852	136853	-0.318991
1	137007	137008	0.671099
1	154098	154099	-0.311622
1	154108	154109	-0.608965
1	154110	154111	-0.540371
1	154119	154120	-0.289326
1	154143	154144	-0.265822
1	160214	160215	0.637055
1	160229	160230	0.679221
1	160245	160246	-0.722181
1	161682	161683	0.285046
1	161960	161961	0.258543
1	164632	164633	0.862644
1	164733	164734	0.316802
1	165581	165582	0.850007
1	165624	165625	-0.871084
1	166011	166012	-0.426403
1	166032	166033	0.648325
1	188869	188870	-0.869354
1	197160	197161	0.3304
1	197350	197351	-0.373407
1	197792	197793	-0.7916
1	197801	197802	-0.813135
1	197813	197814	-0.642793
1	198179	198180	0.276733
1	201414	201415	-0.808764
1	216536	216537	-0.78584
1	216538	216539	-0.265029
1	216705	216706	-0.348491
1	233643	233644	-0.285879
1	234384	234385	0.82764
1	234539	234540	0.469487
1	234617	234618	-0.887108
1	234967	234968	0.820498
1	235375	235376	-0.825847
1	236512	236513	0.403252
1	241213	241214	-0.379144
1	241377	241378	0.329508
1	241658	241659	-0.762421
1	242116	242117	-0.614296
1	242979	242980	-0.456843
1	243579	243580	0.730004
1	243705	243706	-0.718228
1	251587	251588	-0.715744
1	253350	253351	0.626477
1	253376	253377	0.632135
1	264851	264852	0.908503
1	264911	264912	0.319172
1	265341	265342	-0.814676
1	272160	272161	0.759842
1	273413	273414	-0.363527
1	276149	276150	0.436985
1	276180	276181	-0.795719
1	276270	276271	-0.849117
1	277264	277265	-0.901187
1	279916	279917	-0.759894
1	279937	279938	-0.792837
1	280091	280092	-0.764166
1	280098	280099	-0.873106
1	280713	280714	-0.694701
1	280980	280981	0.824903
1	281133	281134	-0.464874
1	281260	281261	0.619333
1	286933	286934	-0.80935
1	287123	287124	-0.97225
1	287843	287844	0.471594
1	288441	288442	0.439512
1	288471	288472	0.508493
1	288976	288977	-0.819998
1	290046	290047	-0.267636
1	299819	299820	-0.181022
1	304924	304925	-0.892292
1	307071	307072	0.532939
1	307240	307241	-0.395266
1	308014	308015	-0.293125
1	308102	308103	-0.816482
1	308291	308292	0.706795
1	313610	313611	-0.458166
1	313614	313615	-0.35578
1	314051	314052	-0.540132
1	314065	314066	-0.924912
1	314368	314369	0.550475
1	314921	314922	0.853519
1	314934	314935	0.916119
1	317451	317452	-0.357902
1	317945	317946	0.893068
1	320641	320642	-0.762581
1	321261	321262	0.369949
1	321311	321312	0.410512
1	326433	326434	-0.687229
1	327763	327764	-0.809206
1	328155	328156	0.809437
1	330060	330061	0.794565
1	330071	330072	-0.741432
1	330104	330105	-0.843545
1	331344	331345	0.833903
1	331394	331395	0.687485
1	331404	331405	0.53905
1	332275	332276	-0.926253
1	332919	332920	0.87197
1	334954	334955	-0.773157
1	335243	335244	0.861957
1	335617	335618	-0.840122
1	336441	336442	0.465964
1	338973	338974	0.361912
1	349924	349925	-0.316091
1	350006	350007	-0.617681
1	350894	350895	-0.859623
1	351225	351226	0.83245
1	359389	359390	0.488617
1	359400	359401	0.587363
1	359514	359515	-0.672197
1	359573	359574	-0.258296
1	359738	359739	-0.578723
1	359920	359921	0.729454
1	360029	360030	0.647097
1	360108	360109	0.686607
1	360435	360436	-0.756639
1	360452	360453	-0.410522
1	361703	361704	0.913927
1	377432	377433	-0.526924
1	377871	377872	-0.7599
1	378841	378842	0.938815
1	379054	379055	0.451093
1	379167	379168	0.628882
1	380006	380007	0.868587
1	380453	380454	-0.712154
1	380606	380607	-0.648759
1	381091	381092	0.712265
1	381259	381260	0.44089
1	381284	381285	-0.764184
1	381680	381681	0.886496
1	381738	381739	0.391694
1	381959	381960	0.815385
1	381999	382000	-0.756335
1	382374	382375	-0.909917
1	382540	382541	-0.80642
1	382598	382599	-0.833399
1	382902	382903	-0.842799
1	383153	383154	-0.331894
1	383362	383363	0.720566
1	383549	383550	0.857499
1	385698	385699	-0.86053
1	385963	385964	0.414715
1	386599	386600	-0.335547
1	388882	388883	-0.477491
1	388888	388889	-0.475106
1	388890	388891	-0.632811
1	390811	390812	-0.887215
1	390813	390814	-0.929842
1	391050	391051	-0.45011
1	391068	391069	-0.664858
1	391460	391461	-0.826406
1	392027	392028	-0.73846
1	394193	394194	-0.33354
1	394199	394200	-0.407402
1	394401	394402	-0.616656
1	394509	394510	-0.675001
1	394698	394699	-0.514638
1	396997	396998	-0.792332
1	405731	405732	-0.266692
1	406427	406428	0.763993
1	407281	407282	0.372442
1	407814	407815	0.88704
1	417431	417432	0.349299
1	421990	421991	-0.423632
1	421999	422000	-0.673529
1	428051	428052	-0.233282
1	429317	429318	-0.394369
1	429352	429353	-0.288362
1	433747	433748	-0.403407
1	438084	438085	-0.383385
1	438091	438092	-0.578149
1	441279	441280	-0.717512
1	441294	441295	-0.473326
1	441313	441314	-0.486573
1	441409	441410	-0.682756
1	441417	441418	0.333077
1	441438	441439	-0.652953
1	441845	441846	0.830567
1	441873	441874	-0.72273
1	444987	444988	-0.859989
1	445017	445018	0.488065
1	445108	445109	-0.895604
1	448556	448557	0.710432
1	448979	448980	-0.925403
1	449068	449069	-0.814533
1	449319	449320	-0.407074
1	451462	451463	0.764781
1	452139	452140	-0.602809
1	456972	456973	-0.824828
1	457116	457117	0.931087
1	462165	462166	0.679589
1	462208	462209	-0.768206
1	462217	462218	-0.80301
1	462235	462236	-0.873523
1	462241	462242	-0.79837
1	492490	492491	-0.44982
1	495471	495472	-0.735111
1	495667	495668	0.421922
1	514270	514271	0.232717
1	525958	525959	-0.430585
1	525961	525962	-0.661091
1	525986	525987	-0.784034
1	526091	526092	-0.425595
1	526254	526255	-0.61702
1	526300	526301	-0.718239
1	526899	526900	-0.400676
1	526905	526906	-0.499317
1	527737	527738	0.292341
1	527888	527889	-0.663582
1	531037	531038	-0.418236
1	531705	531706	-0.363134
1	531876	531877	-0.638062
1	531890	531891	-0.681715
1	531972	531973	-0.585618
1	531974	531975	-0.640451
1	532052	532053	0.624662
1	532067	532068	0.545202
1	532079	532080	0.661453
1	532277	532278	-0.543254
1	532406	532407	-0.671209
1	532409	532410	-0.38551
1	532421	532422	-0.655568
1	532444	532445	-0.817471
1	532449	532450	-0.755383
1	532557	532558	-0.787472
1	533290	533291	0.625801
1	533292	533293	0.634125
1	533552	533553	0.626742
1	533996	533997	-0.221021
1	536751	536752	0.375692
1	539463	539464	-0.488406
1	539645	539646	-0.758664
1	541711	541712	-0.475045
1	572492	572493	0.638515
1	573057	573058	0.416834
1	573077	573078	0.769739
1	573128	573129	-0.418892
1	573218	573219	0.370278
1	578168	578169	-0.898798
1	578187	578188	-0.703961
1	578938	578939	0.757119
1	578944	578945	0.477436
1	581161	581162	0.474964
1	581712	581713	-0.233971
1	581851	581852	0.908896
1	585882	585883	0.2554
1	585941	585942	-0.770022
1	586030	586031	-0.704754
1	586079	586080	-0.833129
1	586462	586463	-0.803963
1	599691	599692	-0.281031
1	600144	600145	-0.679598
1	603482	603483	0.579302
1	603762	603763	0.838329
1	607179	607180	-0.499551
1	625420	625421	0.757561
1	627398	627399	-0.354347
1	627843	627844	-0.642862
1	627854	627855	-0.878059
1	628138	628139	0.63885
1	628145	628146	0.691623
1	628890	628891	0.499832
1	629387	629388	0.29919
1	634185	634186	-0.667948
1	635959	635960	0.29267
1	645987	645988	0.831245
1	646018	646019	0.4602
1	646153	646154	0.817606
1	646422	646423	-0.797019
1	646910	646911	-0.862697
1	648111	648112	0.38429
1	648155	648156	-0.754202
1	648316	648317	0.841542
1	648396	648397	0.957876
1	649065	649066	-0.343459
1	649573	649574	0.373099
1	649841	649842	0.865308
1	649848	649849	0.779254
1	649875	649876	-0.331283
1	650526	650527	-0.338491
1	655784	655785	0.874386
1	655796	655797	0.733729
1	655814	655815	0.849111
1	655945	655946	-0.422067
1	655989	655990	-0.908482
1	656161	656162	-0.766432
1	656466	656467	0.499132
1	656973	656974	0.392787
1	656983	656984	0.515947
1	657045	657046	0.423594
1	657237	657238	0.39769
1	657379	657380	0.441215
1	663289	663290	-0.55563
1	663329	663330	-0.725029
1	667404	667405	-0.33262
1	667549	667550	0.684859
1	668252	668253	-0.710349
1	678420	678421	0.364614
1	678465	678466	0.489348
1	678467	678468	0.454911
1	679861	679862	0.581423
1	679864	679865	0.569383
1	681879	681880	0.871731
1	681902	681903	-0.754109
1	682304	682305	-0.755244
1	683196	683197	-0.813374
1	683699	683700	0.760291
1	686363	686364	-0.408227
1	686475	686476	0.660228
1	689290	689291	0.32031
1	690566	690567	-0.818625
1	691459	691460	0.444443
1	694337	694338	-0.178588
1	694713	694714	0.280912
1	694767	694768	0.701142
1	695091	695092	0.692417
1	702444	702445	0.612125
1	702448	702449	0.718225
1	702455	702456	0.752526
1	702635	702636	0.634317
1	703228	703229	0.774129
1	703504	703505	-0.342968
1	705165	705166	-0.359605
1	708768	708769	-0.240912
1	713261	713262	-0.775339
1	713575	713576	0.889814
1	713755	713756	0.391595
1	715403	715404	0.590289
1	715779	715780	-0.767432
1	715794	715795	0.289495
1	716169	716170	0.440111
1	716730	716731	-0.74558
1	716838	716839	0.522045
1	716940	716941	-0.437298
1	717154	717155	0.956458
1	717386	717387	-0.380887
1	718616	718617	-0.874128
1	719036	719037	-0.806246
1	719833	719834	0.898518
1	722470	722471	0.514231
1	723052	723053	-0.618392
1	723541	723542	0.881914
1	724074	724075	-0.913239
1	724829	724830	-0.700991
1	731836	731837	-0.258439
1	732545	732546	0.814295
1	732580	732581	0.792664
1	732610	732611	0.369222
1	733295	733296	0.791441
1	736211	736212	-0.814072
1	736393	736394	0.761381
1	741851	741852	-0.716574
1	741859	741860	-0.36062
1	742274	742275	-0.567491
1	743163	743164	-0.35044
1	743832	743833	-0.340544
1	743848	743849	0.389944
1	744666	744667	0.851922
1	745354	745355	0.757921
1	745484	745485	-0.525222
1	745583	745584	0.822949
1	750991	750992	-0.806514
1	751254	751255	0.696381
1	754779	754780	-0.293684
1	762887	762888	0.740954
1	763804	763805	0.791984
1	764592	764593	-0.737382
1	765069	765070	0.550365
1	766032	766033	-0.728934
1	774490	774491	-0.811528
1	776530	776531	-0.385349
1	776549	776550	-0.58071
1	776555	776556	-0.581393
1	776648	776649	-0.541277
1	777463	777464	0.888527
1	783772	783773	0.41365
1	797545	797546	0.650884
1	801221	801222	0.782615
1	801828	801829	-0.614542
1	801976	801977	0.731448
1	804415	804416	-0.78623
1	804975	804976	0.237083
1	806736	806737	0.46391
1	806739	806740	0.469788
1	809844	809845	0.329566
1	811509	811510	0.662169
1	814150	814151	0.585045
1	814152	814153	0.357249
1	825878	825879	0.809616
1	827441	827442	0.719752
1	828132	828133	0.715292
1	828892	828893	0.607202
1	829001	829002	0.385531
1	829928	829929	-0.413975
1	830132	830133	-0.271388
1	830140	830141	-0.30248
1	832064	832065	0.774215
1	832704	832705	-0.870913
1	837388	837389	0.961486
1	838500	838501	0.329368
1	839566	839567	-0.537985
1	840370	840371	0.751658
1	841710	841711	-0.304337
1	855317	855318	-0.211534
1	855456	855457	0.395756
1	855478	855479	0.33201
1	855582	855583	0.665905
1	861281	861282	0.538625
1	861316	861317	-0.674296
1	861824	861825	0.424127
1	862372	862373	0.698193
1	862792	862793	0.663975
1	866629	866630	0.624574
1	866647	866648	0.381307
1	866814	866815	0.331018
1	869759	869760	-0.841789
1	869957	869958	-0.692623
1	872321	872322	-0.560148
1	872327	872328	-0.349514
1	876389	876390	0.373464
1	876391	876392	0.887967
1	876578	876579	0.885693
1	876682	876683	0.213233
1	876692	876693	0.634402
1	878037	878038	-0.647246
1	878606	878607	-0.401611
1	880821	880822	0.807595
1	881575	881576	0.662307
1	881752	881753	0.890762
1	882347	882348	0.65199
1	883601	883602	0.347008
1	885032	885033	0.379564
1	885183	885184	-0.851476
1	885563	885564	0.851546
1	886391	886392	-0.589418
1	887035	887036	-0.670285
1	887226	887227	-0.511066
1	887236	887237	0.310369
1	887377	887378	-0.804306
1	887387	887388	-0.524755
1	887525	887526	0.408809
1	890876	890877	0.70466
1	890982	890983	0.796185
1	902384	902385	-0.339025
1	902551	902552	-0.438514
1	905516	905517	0.245276
1	905519	905520	0.338604
1	914679	914680	0.389084
1	919161	919162	-0.554499
1	919878	919879	0.561453
1	920105	920106	0.739943
1	935214	935215	-0.676722
1	935219	935220	-0.758363
1	935229	935230	-0.745243
1	935664	935665	-0.828965
1	935666	935667	-0.866606
1	935680	935681	-0.906212
1	938918	938919	-0.189504
1	939117	939118	-0.658798
1	939617	939618	-0.708767
1	940197	940198	0.459846
1	940323	940324	-0.934435
1	942198	942199	-0.898421
1	945994	945995	-0.626933
1	947131	947132	-0.697584
1	947189	947190	0.703545
1	962256	962257	-0.353288
1	962283	962284	-0.327194
1	962422	962423	0.264927
1	962431	962432	0.310385
1	963192	963193	0.723681
1	963258	963259	0.661516
1	963275	963276	-0.60016
1	963812	963813	0.378931
1	964024	964025	-0.715431
1	964794	964795	0.800139
1	965295	965296	0.831648
1	965669	965670	0.627574
1	966009	966010	0.720259
1	975309	975310	0.330679
1	979893	979894	-0.680907
1	979925	979926	-0.783264
1	980022	980023	0.834407
1	980083	980084	-0.407081
1	992465	992466	0.694917
1	994481	994482	0.536434
1	994560	994561	0.622975
1	995183	995184	-0.403135
1	995367	995368	-0.569811
1	995405	995406	0.641717
1	997309	997310	0.755448
1	998274	998275	-0.879442
1	998945	998946	-0.648663
1	1001943	1001944	-0.420801
1	1001961	1001962	-0.209411
1	1001986	1001987	-0.191668
1	1007185	1007186	0.623681
1	1007187	1007188	0.862996
1	1007253	1007254	0.910344
1	1007372	1007373	-0.620946
1	1007704	1007705	-0.762494
1	1007730	1007731	-0.885913
1	1007891	1007892	0.792776
1	1008024	1008025	0.871264
1	1008035	1008036	0.3648
1	1010629	1010630	0.547438
1	1012356	1012357	0.579011
1	1014965	1014966	-0.793433
1	1016102	1016103	0.7654
1	1016355	1016356	0.843551
1	1016407	1016408	0.869382
1	1016839	1016840	0.769462
1	1033956	1033957	0.699138
1	1034327	1034328	-0.745838
1	1037239	1037240	-0.281895
1	1038523	1038524	0.69661
1	1041654	1041655	0.332468
1	1041690	1041691	-0.662542
1	1041698	1041699	-0.405791
1	1042176	1042177	0.454872
1	1046351	1046352	0.702906
1	1047027	1047028	0.758635
1	1047191	1047192	0.770003
1	1048339	1048340	0.516247
1	1052116	1052117	-0.72266
1	1052264	1052265	-0.817437
1	1052344	1052345	-0.453368
1	1052352	1052353	0.40659
1	1053026	1053027	-0.938332
1	1053620	1053621	0.962278
1	1053942	1053943	0.881998
1	1055916	1055917	-0.688239
1	1056443	1056444	0.84001
1	1058457	1058458	0.559713
1	1058471	1058472	0.465976
1	1065646	1065647	0.710482
1	1065652	1065653	0.732692
1	1065758	1065759	0.436136
1	1065769	1065770	0.736507
1	1066335	1066336	0.418735
1	1066355	1066356	-0.891768
1	1067221	1067222	-0.902527
1	1069537	1069538	0.763621
1	1074473	1074474	-0.892994
1	1074479	1074480	-0.450274
1	1074548	1074549	0.283771
1	1076202	1076203	0.907004
1	1079610	1079611	0.345638
1	1081946	1081947	0.283496
1	1088498	1088499	-0.381441
1	1089687	1089688	-0.810701
1	1090936	1090937	0.794952
1	1091110	1091111	0.842128
1	1091433	1091434	0.80723
1	1091734	1091735	-0.87178
1	1091737	1091738	-0.967226
1	1092362	1092363	-0.699118
1	1092442	1092443	0.482909
1	1092880	1092881	-0.88683
1	1094336	1094337	0.752054
1	1094829	1094830	-0.536919
1	1094904	1094905	-0.864014
1	1098743	1098744	-0.854475
1	1099417	1099418	-0.425069
1	1099420	1099421	-0.810807
1	1106666	1106667	0.650512
1	1106685	1106686	0.822736
1	1107824	1107825	-0.583553
1	1110647	1110648	0.883775
1	1111819	1111820	-0.634702
1	1112559	1112560	0.48905
1	1112632	1112633	-0.802909
1	1112755	1112756	0.617402
1	1113164	1113165	0.417681
1	1113295	1113296	0.792778
1	1113608	1113609	-0.562897
1	1115742	1115743	-0.339061
1	1116609	1116610	-0.840086
1	1116974	1116975	-0.248864
1	1118664	1118665	0.752559
1	1118824	1118825	0.749805
1	1126446	1126447	-0.503588
1	1126744	1126745	-0.340366
1	1126920	1126921	-0.686807
1	1127227	1127228	0.783325
1	1127348	1127349	0.633058
1	1149252	1149253	0.882797
1	1150270	1150271	0.857086
1	1150399	1150400	0.393057
1	1150868	1150869	0.79505
1	1151039	1151040	-0.879108
1	1155546	1155547	0.53748
1	1155748	1155749	0.760593
1	1155970	1155971	-0.384987
1	1164114	1164115	0.635861
1	1182369	1182370	-0.809884
1	1182439	1182440	0.704682
1	1184700	1184701	0.299542
1	1184712	1184713	0.296501
1	1184722	1184723	0.553506
1	1184752	1184753	0.598072
1	1184778	1184779	0.710203
1	1184785	1184786	0.894101
1	1184790	1184791	0.792558
1	1184817	1184818	0.795932
1	1184826	1184827	0.453992
1	1184832	1184833	0.726839
1	1184835	1184836	0.472416
1	1184853	1184854	0.474764
1	1184856	1184857	0.405752
1	1184871	1184872	0.407478
1	1184877	1184878	0.593825
1	1184898	1184899	0.499257
1	1184901	1184902	0.609759
1	1184932	1184933	0.669483
1	1184934	1184935	0.618698
1	1184948	1184949	0.74842
1	1185835	1185836	0.574136
1	1185942	1185943	-0.635212
1	1186921	1186922	-0.318482
1	1187301	1187302	0.734081
1	1187454	1187455	0.648416
1	1189626	1189627	0.737921
1	1190273	1190274	-0.658153
1	1192724	1192725	-0.802183
1	1192729	1192730	-0.675858
1	1192741	1192742	-0.629162
1	1192761	1192762	0.776953
1	1192935	1192936	0.651567
1	1192992	1192993	0.720293
1	1199322	1199323	-0.744009
1	1199583	1199584	0.85845
1	1199741	1199742	-0.868994
1	1199872	1199873	-0.741391
1	1200502	1200503	0.234315
1	1200514	1200515	0.663083
1	1200534	1200535	0.685621
1	1205001	1205002	-0.89374
1	1209459	1209460	0.363397
1	1211858	1211859	0.383607
1	1211869	1211870	-0.447163
1	1211884	1211885	-0.335691
1	1212767	1212768	-0.356938
1	1212778	1212779	-0.499248
1	1212815	1212816	-0.676953
1	1214583	1214584	0.235372
1	1223135	1223136	-0.404753
1	1223144	1223145	-0.455664
1	1223156	1223157	-0.211453
1	1227862	1227863	-0.459654
1	1227869	1227870	-0.443342
1	1228353	1228354	-0.881718
1	1228740	1228741	0.718407
1	1229974	1229975	0.922533
1	1230276	1230277	-0.837782
1	1234686	1234687	0.730307
1	1243762	1243763	-0.300735
1	1257234	1257235	-0.357654
1	1259501	1259502	0.638918
1	1264015	1264016	-0.525322
1	1264512	1264513	0.561738
1	1264762	1264763	0.378127
1	1269079	1269080	0.402446
1	1269827	1269828	-0.719297
1	1269836	1269837	-0.632515
1	1269888	1269889	-0.586264
1	1283227	1283228	0.564384
1	1284927	1284928	0.850849
1	1290374	1290375	-0.760303
1	1293659	1293660	0.532399
1	1293669	1293670	0.684654
1	1295447	1295448	0.654238
1	1295656	1295657	-0.494884
1	1317110	1317111	-0.645309
1	1317988	1317989	0.774122
1	1318423	1318424	-0.701091
1	1319117	1319118	0.839781
1	1320117	1320118	-0.33223
1	1320124	1320125	-0.567685
1	1320346	1320347	-0.358542
1	1323621	1323622	-0.762007
1	1324003	1324004	-0.716355
1	1324317	1324318	0.384377
1	1324363	1324364	0.361732
1	1327787	1327788	-0.656705
1	1328428	1328429	0.783087
1	1335790	1335791	-0.344801
1	1341668	1341669	-0.766884
1	1341751	1341752	-0.66813
1	1341810	1341811	-0.795748
1	1341826	1341827	-0.930316
1	1341833	1341834	-0.975341
1	1341878	1341879	-0.684247
1	1341894	1341895	0.313876
1	1341977	1341978	0.541197
1	1342026	1342027	0.846695
1	1342117	1342118	0.788964
1	1342134	1342135	0.872927
1	1342160	1342161	-0.57099
1	1342527	1342528	-0.293482
1	1342540	1342541	-0.666558
1	1345520	1345521	-0.66091
1	1346785	1346786	0.78664
1	1346832	1346833	0.695417
1	1347115	1347116	0.842794
1	1347239	1347240	-0.906436
1	1354343	1354344	0.89906
1	1355094	1355095	-0.757393
1	1357165	1357166	0.790695
1	1357170	1357171	0.834106
1	1357243	1357244	0.825599
1	1359333	1359334	-0.835916
1	1360320	1360321	-0.789071
1	1362745	1362746	-0.18143
1	1362752	1362753	-0.407754
1	1366192	1366193	-0.871513
1	1366417	1366418	-0.504076
1	1367383	1367384	-0.615658
1	1369394	1369395	-0.575094
1	1369400	1369401	-0.427751
1	1369410	1369411	-0.494016
1	1371727	1371728	-0.942789
1	1372169	1372170	0.8541
1	1374331	1374332	-0.786659
1	1376723	1376724	-0.534237
1	1384637	1384638	0.46716
1	1387322	1387323	0.738529
1	1388303	1388304	-0.458415
1	1388619	1388620	0.733798
1	1388802	1388803	-0.901998
1	1389266	1389267	0.737077
1	1390464	1390465	0.266632
1	1392416	1392417	-0.464457
1	1392423	1392424	0.274379
1	1392957	1392958	-0.765508
1	1392997	1392998	-0.646213
1	1393690	1393691	0.595804
1	1394563	1394564	-0.889836
1	1394565	1394566	-0.422137
1	1396791	1396792	-0.402434
1	1399759	1399760	-0.535988
1	1402007	1402008	-0.359659
1	1403277	1403278	-0.391056
1	1403950	1403951	-0.9139
1	1404560	1404561	-0.478159
1	1405723	1405724	0.773683
1	1409408	1409409	0.843341
1	1409444	1409445	-0.447913
1	1409527	1409528	0.800894
1	1412586	1412587	0.868968
1	1412755	1412756	0.86673
1	1412822	1412823	0.3447
1	1413208	1413209	-0.759755
1	1416756	1416757	0.825899
1	1416761	1416762	0.713696
1	1416794	1416795	-0.729271
1	1416952	1416953	-0.779907
1	1420406	1420407	-0.246044
1	1435794	1435795	-0.385267
1	1436073	1436074	0.386987
1	1439260	1439261	-0.829584
1	1447769	1447770	-0.419383
1	1447781	1447782	-0.50864
1	1451784	1451785	-0.343765
1	1457281	1457282	0.621272
1	1457307	1457308	0.71648
1	1457333	1457334	0.816176
1	1457436	1457437	0.891757
1	1457503	1457504	-0.818197
1	1464131	1464132	0.819267
1	1474982	1474983	-0.876797
1	1475037	1475038	-0.753808
1	1484946	1484947	0.734711
1	1484949	1484950	0.863528
1	1485122	1485123	-0.725877
1	1485172	1485173	0.321018
1	1485680	1485681	0.702782
1	1485739	1485740	-0.459575
1	1485749	1485750	-0.377043
1	1488248	1488249	-0.870082
1	1489348	1489349	0.812979
1	1500873	1500874	-0.718874
1	1506277	1506278	-0.483854
1	1506284	1506285	-0.373812
1	1506517	1506518	-0.434882
1	1506831	1506832	0.870118
1	1507210	1507211	0.881519
1	1507924	1507925	-0.893257
1	1508104	1508105	-0.790821
1	1508989	1508990	-0.823819
1	1509545	1509546	-0.232433
1	1514151	1514152	-0.66218
1	1514396	1514397	0.309863
1	1532507	1532508	-0.778032
1	1539492	1539493	-0.198946
1	1539888	1539889	0.536627
1	1539891	1539892	0.713882
1	1562278	1562279	-0.780745
1	1566351	1566352	-0.755058
1	1566396	1566397	-0.67099
1	1566948	1566949	0.52079
1	1578375	1578376	-0.793525
1	1578721	1578722	0.902236
1	1578850	1578851	-0.84391
1	1579985	1579986	-0.952346
1	1580804	1580805	0.830974
1	1581203	1581204	0.779655
1	1585700	1585701	-0.860319
1	1585791	1585792	-0.814483
1	1585820	1585821	-0.682126
1	1586218	1586219	-0.819749
1	1586444	1586445	-0.880569
1	1587115	1587116	-0.556573
1	1592259	1592260	0.311088
1	1592271	1592272	0.667235
1	1592276	1592277	0.779129
1	1592280	1592281	0.812263
1	1592343	1592344	0.5791
1	1592389	1592390	0.533308
1	1592400	1592401	0.450632
1	1593120	1593121	-0.573078
1	1594702	1594703	-0.686196
1	1596455	1596456	-0.6684
1	1596476	1596477	-0.760028
1	1598626	1598627	-0.406079
1	1601736	1601737	-0.782063
1	1603483	1603484	0.836144
1	1604056	1604057	0.596119
1	1608996	1608997	0.278338
1	1609143	1609144	0.257892
1	1609174	1609175	-0.240532
1	1620237	1620238	-0.340604
1	1620905	1620906	-0.624567
1	1621061	1621062	-0.338009
1	1621070	1621071	-0.355016
1	1622316	1622317	-0.566527
1	1622319	1622320	-0.27134
1	1622328	1622329	-0.398973
1	1627715	1627716	-0.797138
1	1627724	1627725	-0.829915
1	1627919	1627920	-0.328004
1	1631538	1631539	-0.37705
1	1631643	1631644	-0.715906
1	1631734	1631735	0.796311
1	1631945	1631946	-0.61325
1	1640744	1640745	-0.205012
1	1648728	1648729	0.786047
1	1649110	1649111	0.848798
1	1651097	1651098	0.480195
1	1651144	1651145	0.737834
1	1651302	1651303	0.798038
1	1651320	1651321	0.883512
1	1651477	1651478	-0.577757
1	1651907	1651908	0.696942
1	1654471	1654472	-0.855483
1	1654473	1654474	-0.729425
1	1655666	1655667	0.684595
1	1655889	1655890	-0.688412
1	1656509	1656510	-0.797403
1	1656682	1656683	-0.397446
1	1658308	1658309	0.656955
1	1670586	1670587	-0.796377
1	1671553	1671554	-0.791522
1	1671560	1671561	-0.398178
1	1673197	1673198	-0.866612
1	1673367	1673368	0.480175
1	1680892	1680893	-0.197841
1	1683728	1683729	-0.63632
1	1683899	1683900	-0.351781
1	1684437	1684438	-0.774567
1	1684474	1684475	-0.843537
1	1685727	1685728	0.859515
1	1686393	1686394	0.71915
1	1686494	1686495	-0.649897
1	1686798	1686799	-0.685228
1	1686849	1686850	-0.449432
1	1686949	1686950	-0.882157
1	1687072	1687073	0.46256
1	1687600	1687601	0.827698
1	1688048	1688049	0.813364
1	1688097	1688098	-0.641217
1	1688739	1688740	-0.657071
1	1698900	1698901	0.693446
1	1700217	1700218	-0.642081
1	1708799	1708800	0.578625
1	1710073	1710074	-0.600886
1	1710079	1710080	-0.321892
1	1711897	1711898	0.672845
1	1712473	1712474	0.354279
1	1712483	1712484	0.432678
1	1718147	1718148	-0.502277
1	1721068	1721069	-0.761732
1	1721074	1721075	-0.483077
1	1722104	1722105	0.212334
1	1722265	1722266	0.642096
1	1722468	1722469	0.589136
1	1722503	1722504	0.860682
1	1722540	1722541	-0.820267
1	1722545	1722546	-0.745809
1	1722660	1722661	-0.689876
1	1728229	1728230	0.727881
1	1728245	1728246	0.393215
1	1733959	1733960	-0.716826
1	1735723	1735724	-0.878194
1	1736859	1736860	0.872468
1	1736961	1736962	-0.827693
1	1755604	1755605	0.635313
1	1755631	1755632	0.402296
1	1757105	1757106	0.784562
1	1757962	1757963	0.664814
1	1758294	1758295	0.399059
1	1758469	1758470	-0.264314
1	1759266	1759267	-0.899192
1	1759813	1759814	-0.666475
1	1761030	1761031	-0.378971
1	1761135	1761136	-0.916807
1	1761192	1761193	-0.884229
1	1761508	1761509	0.573717
1	1767372	1767373	-0.697847
1	1770298	1770299	-0.87734
1	1781001	1781002	0.776552
1	1785187	1785188	-0.581435
1	1785203	1785204	0.645209
1	1788328	1788329	-0.851617
1	1788661	1788662	0.929344
1	1791227	1791228	-0.743057
1	1791330	1791331	-0.407084
1	1791443	1791444	-0.384653
1	1791607	1791608	-0.752392
1	1792888	1792889	0.780263
1	1793046	1793047	-0.77331
1	1795182	1795183	0.347419
1	1804785	1804786	-0.619393
1	1805822	1805823	-0.619661
1	1806000	1806001	-0.684851
1	1806026	1806027	-0.57967
1	1806308	1806309	-0.301685
1	1809278	1809279	-0.794118
1	1809921	1809922	-0.919484
1	1809964	1809965	-0.836206
1	1810037	1810038	0.789953
1	1811637	1811638	0.555596
1	1812808	1812809	-0.921419
1	1818808	1818809	-0.371962
1	1835675	1835676	0.751084
1	1836269	1836270	0.314399
1	1836299	1836300	-0.829866
1	1836308	1836309	-0.848963
1	1836606	1836607	-0.914861
1	1836653	1836654	0.337875
1	1847910	1847911	0.287567
1	1847913	1847914	0.307387
1	1847940	1847941	-0.284054
1	1848007	1848008	0.386821
1	1848020	1848021	0.28494
1	1848029	1848030	0.271281
1	1849154	1849155	0.627338
1	1858280	1858281	-0.848051
1	1858709	1858710	0.683522
1	1858762	1858763	-0.436871
1	1859749	1859750	-0.33228
1	1865762	1865763	-0.705816
1	1865856	1865857	-0.913844
1	1865874	1865875	-0.451002
1	1865897	1865898	0.488064
1	1865942	1865943	-0.416916
1	1866018	1866019	-0.253115
1	1867627	1867628	-0.371458
1	1867713	1867714	0.617398
1	1868073	1868074	0.447499
1	1870609	1870610	0.798748
1	1895318	1895319	0.787943
1	1897974	1897975	-0.875219
1	1898166	1898167	-0.863667
1	1898192	1898193	0.899841
1	1898700	1898701	0.803409
1	1898766	1898767	-0.386428
1	1902838	1902839	0.884606
1	1902973	1902974	0.885078
1	1903866	1903867	-0.84249
1	1908560	1908561	-0.84379
1	1908567	1908568	-0.510324
1	1909424	1909425	0.878348
1	1912232	1912233	0.417192
1	1913093	1913094	-0.771685
1	1913736	1913737	-0.883238
1	1913787	1913788	-0.357324
1	1914095	1914096	-0.837837
1	1917256	1917257	-0.56055
1	1918297	1918298	0.818753
1	1918830	1918831	-0.436538
1	1919162	1919163	-0.280276
1	1932020	1932021	-0.281698
1	1948630	1948631	0.376653
1	1950167	1950168	0.65533
1	1950199	1950200	-0.773354
1	1951172	1951173	-0.332267
1	1955545	1955546	-0.670797
1	1955872	1955873	0.821627
1	1955900	1955901	0.437293
1	1956157	1956158	-0.800093
1	1956333	1956334	-0.79269
1	1956393	1956394	0.661599
1	1956496	1956497	-0.923005
1	1957792	1957793	-0.782428
1	1957888	1957889	-0.826735
1	1957902	1957903	0.328346
1	1957959	1957960	0.559159
1	1958129	1958130	0.805923
1	1961114	1961115	-0.820597
1	1968044	1968045	0.633021
1	1968336	1968337	-0.533374
1	1968520	1968521	-0.521111
1	1968597	1968598	-0.463686
1	1972101	1972102	-0.24091
1	1972114	1972115	-0.292838
1	1981017	1981018	-0.656266
1	1982611	1982612	0.781495
1	1983402	1983403	0.68561
1	1983762	1983763	-0.363159
1	1984875	1984876	-0.362806
1	1984939	1984940	0.71332
1	1985111	1985112	-0.735384
1	1987249	1987250	0.728261
1	1987709	1987710	0.329034
1	1988164	1988165	-0.510289
1	1990141	1990142	-0.630363
1	1990173	1990174	-0.451601
1	1990297	1990298	-0.698732
1	1990345	1990346	-0.609127
1	1990840	1990841	0.525973
1	1991415	1991416	-0.682399
1	1994856	1994857	-0.628414
1	2004724	2004725	-0.681561
1	2006539	2006540	-0.51484
1	2011186	2011187	-0.715013
1	2011549	2011550	-0.852841
1	2011571	2011572	-0.739419
1	2011588	2011589	-0.79309
1	2011597	2011598	-0.779907
1	2014765	2014766	-0.891861
1	2014774	2014775	-0.84949
1	2014826	2014827	-0.940091
1	2017093	2017094	-0.855025
1	2017411	2017412	-0.582909
1	2021300	2021301	0.458297
1	2022019	2022020	0.708837
1	2022165	2022166	0.829987
1	2023531	2023532	-0.674198
1	2023638	2023639	-0.434355
1	2023661	2023662	0.448296
1	2023864	2023865	-0.404147
1	2026579	2026580	-0.542309
1	2026595	2026596	-0.488778
1	2026625	2026626	-0.396878
1	2028716	2028717	0.3913
1	2028768	2028769	0.756085
1	2029133	2029134	0.678203
1	2029382	2029383	0.599417
1	2033319	2033320	-0.200004
1	2033336	2033337	-0.244397
1	2033375	2033376	0.424758
1	2044034	2044035	0.942766
1	2044395	2044396	0.79898
1	2044764	2044765	-0.90264
1	2045459	2045460	-0.817282
1	2045581	2045582	0.880517
1	2046404	2046405	0.889298
1	2052921	2052922	-0.514385
1	2057244	2057245	-0.742834
1	2057386	2057387	0.838746
1	2057500	2057501	0.478097
1	2061068	2061069	-0.432726
1	2061118	2061119	-0.52637
1	2061681	2061682	-0.831653
1	2062760	2062761	-0.413595
1	2063443	2063444	0.774738
1	2064086	2064087	-0.762024
1	2064380	2064381	0.882033
1	2064635	2064636	0.908894
1	2065565	2065566	-0.705809
1	2065860	2065861	-0.562461
1	2072081	2072082	-0.703515
1	2072158	2072159	-0.791707
1	2072933	2072934	0.637302
1	2075142	2075143	0.325813
1	2079996	2079997	-0.731224
1	2088325	2088326	-0.446915
1	2093879	2093880	0.882358
1	2097747	2097748	-0.241381
1	2097888	2097889	0.473892
1	2098395	2098396	-0.320771
1	2098418	2098419	-0.888192
1	2098956	2098957	0.807788
1	2100117	2100118	-0.504481
1	2100139	2100140	0.818269
1	2100556	2100557	-0.843589
1	2101091	2101092	-0.91105
1	2101248	2101249	0.387782
1	2101284	2101285	-0.751638
1	2101466	2101467	-0.758201
1	2101567	2101568	-0.558902
1	2101866	2101867	0.404493
1	2112111	2112112	0.890513
1	2117314	2117315	0.564668
1	2118860	2118861	0.892552
1	2122321	2122322	-0.725832
1	2130707	2130708	0.738901
1	2131243	2131244	-0.841289
1	2131599	2131600	-0.816426
1	2131918	2131919	-0.781209
1	2133395	2133396	-0.919964
1	2133796	2133797	-0.634997
1	2134173	2134174	0.762585
1	2134344	2134345	0.763937
1	2134447	2134448	-0.827384
1	2134516	2134517	0.430425
1	2136474	2136475	-0.603629
1	2136870	2136871	-0.824105
1	2137199	2137200	0.83138
1	2137403	2137404	0.321718
1	2138397	2138398	-0.464246
1	2150954	2150955	-0.307935
1	2153763	2153764	-0.370792
1	2156956	2156957	0.367798
1	2157773	2157774	0.807978
1	2158024	2158025	-0.647018
1	2158053	2158054	-0.626148
1	2158137	2158138	0.3699
1	2158152	2158153	0.69509
1	2158189	2158190	0.702869
1	2158732	2158733	-0.690597
1	2161446	2161447	0.723114
1	2161766	2161767	0.772479
1	2162560	2162561	0.256247
1	2162567	2162568	0.279465
1	2171704	2171705	0.733624
1	2171725	2171726	-0.59389
1	2171756	2171757	-0.388946
1	2171829	2171830	-0.611617
1	2171848	2171849	-0.469111
1	2178623	2178624	-0.605079
1	2178804	2178805	-0.92113
1	2179177	2179178	-0.6269
1	2180421	2180422	0.677549
1	2180679	2180680	-0.456057
1	2180745	2180746	-0.67253
1	2180923	2180924	0.764873
1	2181830	2181831	0.813617
1	2182404	2182405	0.892749
1	2182969	2182970	-0.840062
1	2185114	2185115	-0.339225
1	2185634	2185635	-0.537939
1	2186103	2186104	0.74315
1	2186277	2186278	0.34984
1	2198727	2198728	-0.19398
1	2206136	2206137	-0.649003
1	2206208	2206209	-0.609842
1	2206217	2206218	-0.792501
1	2208649	2208650	-0.794195
1	2208716	2208717	-0.585923
1	2208747	2208748	0.590984
1	2209053	2209054	-0.633677
1	2209056	2209057	-0.309738
1	2209127	2209128	-0.807468
1	2209587	2209588	0.893848
1	2209589	2209590	0.607003
1	2209826	2209827	0.848949
1	2209832	2209833	0.833653
1	2209947	2209948	0.899398
1	2210092	2210093	-0.826218
1	2210570	2210571	0.732424
1	2210652	2210653	0.801666
1	2210674	2210675	0.865905
1	2210707	2210708	0.696363
1	2210722	2210723	0.819641
1	2217122	2217123	-0.216317
1	2217235	2217236	-0.33129
1	2217458	2217459	-0.464723
1	2243105	2243106	0.547428
1	2251681	2251682	-0.382317
1	2251755	2251756	0.553602
1	2251768	2251769	-0.692447
1	2251922	2251923	-0.767378
1	2258316	2258317	-0.789776
1	2258663	2258664	-0.421019
1	2259103	2259104	-0.690816
1	2261167	2261168	-0.882218
1	2261259	2261260	0.920551
1	2261510	2261511	0.858506
1	2267966	2267967	-0.255109
1	2271379	2271380	-0.746197
1	2271401	2271402	-0.649723
1	2273599	2273600	-0.767626
1	2273632	2273633	-0.777062
1	2273655	2273656	0.45689
1	2274083	2274084	-0.515646
1	2292922	2292923	0.312692
1	2296009	2296010	0.609744
1	2297068	2297069	-0.832702
1	2306319	2306320	-0.897705
1	2306496	2306497	0.470565
1	2308015	2308016	-0.493862
1	2308197	2308198	0.855761
1	2308278	2308279	0.798767
1	2308362	2308363	-0.844085
1	2308938	2308939	0.782933
1	2309318	2309319	-0.73368
1	2309372	2309373	-0.699867
1	2309375	2309376	-0.225966
1	2309995	2309996	-0.325448
1	2310056	2310057	0.644288
1	2310125	2310126	-0.727224
1	2310139	2310140	-0.445047
1	2310599	2310600	0.519093
1	2310928	2310929	0.68306
1	2310937	2310938	0.708336
1	2311100	2311101	0.475347
1	2313997	2313998	-0.733622
1	2314470	2314471	0.484763
1	2314763	2314764	-0.506654
1	2314865	2314866	0.814663
1	2314878	2314879	0.879353
1	2314911	2314912	0.727839
1	2315044	2315045	0.828229
1	2315209	2315210	-0.611879
1	2323793	2323794	0.381307
1	2331037	2331038	-0.625462
1	2332185	2332186	-0.20459
1	2332204	2332205	-0.646645
1	2337088	2337089	-0.710157
1	2337269	2337270	-0.639862
1	2337275	2337276	-0.478791
1	2342461	2342462	-0.6162
1	2342494	2342495	-0.785056
1	2342509	2342510	-0.671583
1	2342552	2342553	-0.822293
1	2342555	2342556	-0.80903
1	2342716	2342717	-0.825578
1	2342909	2342910	0.285481
1	2345302	2345303	0.588313
1	2345310	2345311	0.724448
1	2345467	2345468	0.34465
1	2345482	2345483	-0.303242
1	2345645	2345646	-0.514837
1	2350629	2350630	-0.537437
1	2350638	2350639	-0.271323
1	2350791	2350792	0.506648
1	2350814	2350815	0.498506
1	2350828	2350829	0.270091
1	2360390	2360391	0.582438
1	2361404	2361405	-0.8539
1	2362170	2362171	-0.230935
1	2370347	2370348	0.421827
1	2370691	2370692	-0.818548
1	2371929	2371930	0.767858
1	2372594	2372595	-0.85841
1	2373061	2373062	-0.737759
1	2382257	2382258	-0.380188
1	2382973	2382974	0.428845
1	2383002	2383003	0.781016
1	2383519	2383520	-0.858344
1	2385265	2385266	0.720406
1	2386322	2386323	0.778366
1	2386439	2386440	-0.798506
1	2387842	2387843	-0.777785
1	2392028	2392029	-0.276145
1	2396867	2396868	0.403856
1	2397586	2397587	-0.705206
1	2397606	2397607	-0.396818
1	2399534	2399535	-0.659406
1	2401606	2401607	-0.785658
1	2404419	2404420	-0.524133
1	2410631	2410632	-0.484774
1	2415252	2415253	0.590663
1	2417929	2417930	-0.657493
1	2420391	2420392	0.547511
1	2423172	2423173	0.528506
1	2425330	2425331	0.522746
1	2425434	2425435	-0.831631
1	2427800	2427801	0.350664
1	2427816	2427817	0.521753
1	2427827	2427828	0.440943
1	2430347	2430348	-0.325165
1	2430551	2430552	-0.653184
1	2430614	2430615	0.663124
1	2430672	2430673	0.344883
1	2442704	2442705	0.199516
1	2448107	2448108	0.825533
1	2448899	2448900	-0.758823
1	2448915	2448916	-0.812515
1	2449680	2449681	0.569158
1	2449794	2449795	-0.689178
1	2449944	2449945	0.757207
1	2451971	2451972	0.78143
1	2452543	2452544	0.696318
1	2452918	2452919	-0.3767
1	2453928	2453929	0.541219
1	2454351	2454352	-0.693448
1	2460412	2460413	-0.709813
1	2467923	2467924	0.544063
1	2469053	2469054	-0.662967
1	2470095	2470096	0.863504
1	2471457	2471458	-0.686694
1	2473695	2473696	-0.79323
1	2473707	2473708	-0.629017
1	2473732	2473733	-0.374234
1	2473899	2473900	-0.874374
1	2482297	2482298	0.865336
1	2482615	2482616	0.830267
1	2483505	2483506	0.746743
1	2486371	2486372	-0.441228
1	2486734	2486735	-0.524225
1	2486771	2486772	-0.874609
1	2486989	2486990	0.454046
1	2492003	2492004	0.798613
1	2502274	2502275	0.887325
1	2502530	2502531	0.367106
1	2502567	2502568	0.851
1	2502629	2502630	-0.764811
1	2502635	2502636	-0.911526
1	2502703	2502704	-0.502292
1	2502729	2502730	-0.766513
1	2503903	2503904	-0.883148
1	2504628	2504629	0.694557
1	2505197	2505198	0.796876
1	2507556	2507557	-0.66289
1	2508825	2508826	-0.872066
1	2509044	2509045	0.887826
1	2515281	2515282	-0.333105
1	2526877	2526878	0.661656
1	2536913	2536914	-0.876441
1	2537369	2537370	-0.768694
1	2537602	2537603	0.714036
1	2537614	2537615	-0.667663
1	2537620	2537621	-0.756245
1	2537642	2537643	0.300682
1	2540173	2540174	-0.789385
1	2540312	2540313	-0.724933
1	2540346	2540347	-0.785629
1	2540449	2540450	0.694619
1	2543505	2543506	0.673496
1	2543760	2543761	-0.8959
1	2544847	2544848	0.442411
1	2545365	2545366	0.738942
1	2546223	2546224	-0.732523
1	2546572	2546573	-0.795227
1	2546626	2546627	-0.653986
1	2549491	2549492	-0.269091
1	2549662	2549663	-0.649471
1	2550574	2550575	0.590609
1	2569224	2569225	-0.939142
1	2570006	2570007	-0.770813
1	2572736	2572737	-0.703971
1	2572746	2572747	-0.589901
1	2572845	2572846	0.549099
1	2574966	2574967	0.828311
1	2577379	2577380	0.302587
1	2577385	2577386	0.350441
1	2577526	2577527	-0.66253
1	2577529	2577530	-0.742357
1	2578815	2578816	0.912641
1	2581252	2581253	0.43999
1	2595623	2595624	-0.857311
1	2596702	2596703	-0.644675
1	2596791	2596792	0.814701
1	2597058	2597059	0.802754
1	2599820	2599821	0.37947
1	2600138	2600139	-0.85726
1	2600576	2600577	0.780451
1	2604820	2604821	-0.73913
1	2604958	2604959	0.590584
1	2609236	2609237	0.743109
1	2609242	2609243	-0.282577
1	2609270	2609271	0.728946
1	2609327	2609328	0.83219
1	2609353	2609354	-0.745613
1	2609368	2609369	-0.632973
1	2609426	2609427	-0.878017
1	2616389	2616390	-0.755175
1	2616423	2616424	-0.805198
1	2616441	2616442	-0.736006
1	2616569	2616570	-0.890731
1	2617678	2617679	-0.647078
1	2617956	2617957	0.466937
1	2617959	2617960	0.72479
1	2618082	2618083	-0.836699
1	2618094	2618095	-0.68528
1	2618106	2618107	-0.779187
1	2619676	2619677	-0.680128
1	2619730	2619731	-0.836051
1	2619855	2619856	-0.788082
1	2620052	2620053	-0.449118
1	2632988	2632989	0.75931
1	2633000	2633001	0.913176
1	2634008	2634009	-0.775984
1	2634647	2634648	-0.261403
1	2639769	2639770	-0.627346
1	2639790	2639791	-0.896594
1	2643683	2643684	-0.872474
1	2643790	2643791	0.412246
1	2644490	2644491	-0.892404
1	2644567	2644568	0.816685
1	2644583	2644584	-0.63422
1	2647626	2647627	0.533827
1	2647875	2647876	0.905172
1	2647957	2647958	-0.84907
1	2648251	2648252	0.792564
1	2648435	2648436	-0.262483
1	2653128	2653129	-0.810772
1	2653327	2653328	-0.808513
1	2653353	2653354	0.746639
1	2653862	2653863	-0.779851
1	2656024	2656025	-0.90409
1	2656668	2656669	0.865077
1	2663202	2663203	0.29708
1	2663692	2663693	-0.281368
1	2669675	2669676	-0.704458
1	2685951	2685952	0.433896
1	2686038	2686039	0.66024
1	2686232	2686233	-0.725323
1	2686897	2686898	-0.598208
1	2691659	2691660	-0.670776
1	2691738	2691739	0.815919
1	2697304	2697305	0.434921
1	2698188	2698189	-0.888028
1	2698585	2698586	-0.737238
1	2702507	2702508	-0.249386
1	2704139	2704140	0.588816
1	2705864	2705865	0.608951
1	2706436	2706437	0.4705
1	2707509	2707510	-0.532369
1	2707848	2707849	-0.284405
1	2708259	2708260	-0.57885
1	2708545	2708546	-0.721227
1	2708942	2708943	0.734702
1	2709097	2709098	0.729473
1	2709275	2709276	-0.301403
1	2719716	2719717	0.894571
1	2720095	2720096	-0.870344
1	2720189	2720190	0.393803
1	2725525	2725526	-0.85837
1	2726691	2726692	-0.468768
1	2728672	2728673	0.628607
1	2729356	2729357	-0.851259
1	2729855	2729856	-0.688848
1	2730223	2730224	0.77496
1	2731943	2731944	-0.693381
1	2732068	2732069	-0.873614
1	2732109	2732110	-0.822177
1	2732544	2732545	0.531911
1	2732811	2732812	-0.6429
1	2733943	2733944	-0.870848
1	2734097	2734098	-0.737375
1	2734686	2734687	-0.710192
1	2738071	2738072	0.682212
1	2738190	2738191	0.924738
1	2739264	2739265	-0.353622
1	2739637	2739638	0.82171
1	2740020	2740021	-0.908216
1	2740845	2740846	0.451071
1	2741269	2741270	-0.932492
1	2741525	2741526	0.87551
1	2741621	2741622	-0.390826
1	2741956	2741957	0.494407
1	2742812	2742813	0.528718
1	2745058	2745059	-0.524232
1	2748758	2748759	0.677183
1	2749524	2749525	-0.733266
1	2749554	2749555	-0.714115
1	2749759	2749760	-0.73639
1	2749778	2749779	0.533825
1	2750304	2750305	-0.50625
1	2750320	2750321	-0.466426
1	2758708	2758709	-0.869028
1	2764377	2764378	-0.378522
1	2764409	2764410	-0.726805
1	2764411	2764412	-0.604567
1	2765085	2765086	0.293481
1	2767891	2767892	-0.860971
1	2775341	2775342	-0.793617
1	2776657	2776658	0.698468
1	2777523	2777524	-0.796073
1	2777865	2777866	0.494692
1	2778072	2778073	0.880663
1	2780794	2780795	-0.703249
1	2781301	2781302	-0.561529
1	2782015	2782016	-0.660583
1	2782213	2782214	-0.614001
1	2782862	2782863	-0.585179
1	2803556	2803557	-0.459015
1	2805901	2805902	-0.291074
1	2806063	2806064	-0.711123
1	2806452	2806453	-0.485628
1	2807706	2807707	-0.659909
1	2807856	2807857	0.436901
1	2808176	2808177	0.771937
1	2813909	2813910	0.785706
1	2814162	2814163	-0.673425
1	2814170	2814171	-0.660337
1	2816984	2816985	-0.313883
1	2817005	2817006	-0.454923
1	2821802	2821803	0.716505
1	2821816	2821817	0.661581
1	2821949	2821950	0.770722
1	2824549	2824550	-0.197841
1	2828922	2828923	0.724763
1	2830839	2830840	-0.466379
1	2831044	2831045	-0.649488
1	2832944	2832945	-0.786394
1	2835296	2835297	-0.718448
1	2840650	2840651	-0.346075
1	2844482	2844483	0.651512
1	2845116	2845117	-0.848293
1	2845906	2845907	0.557072
1	2858821	2858822	-0.744174
1	2859582	2859583	0.381489
1	2859766	2859767	-0.817292
1	2860038	2860039	-0.790374
1	2860058	2860059	-0.841743
1	2860098	2860099	0.795316
1	2860242	2860243	-0.326091
1	2860302	2860303	-0.719111
1	2860736	2860737	-0.688931
1	2868763	2868764	-0.366848
1	2877755	2877756	0.31304
1	2877764	2877765	0.399142
1	2877767	2877768	0.310129
1	2877878	2877879	0.446225
1	2877881	2877882	0.371459
1	2877886	2877887	0.376081
1	2877903	2877904	0.304619
1	2877905	2877906	0.329149
1	2877922	2877923	0.468781
1	2877929	2877930	0.228009
1	2877937	2877938	0.218352
1	2877943	2877944	0.374511
1	2877973	2877974	0.208693
1	2881395	2881396	0.87694
1	2883364	2883365	-0.871014
1	2883431	2883432	0.543772
1	2883553	2883554	0.792806
1	2885279	2885280	-0.533863
1	2885293	2885294	0.212279
1	2885938	2885939	-0.732981
1	2885960	2885961	-0.807092
1	2885965	2885966	-0.666157
1	2894134	2894135	-0.702115
1	2895310	2895311	0.503878
1	2896436	2896437	0.751527
1	2896723	2896724	0.947337
1	2896732	2896733	0.957236
1	2900606	2900607	0.489938
1	2901844	2901845	-0.929438
1	2914036	2914037	-0.396712
1	2918780	2918781	-0.708523
1	2918883	2918884	-0.701425
1	2920501	2920502	0.786386
1	2920603	2920604	0.819163
1	2922834	2922835	0.846022
1	2923295	2923296	0.370304
1	2924197	2924198	0.594686
1	2924336	2924337	-0.695059
1	2924787	2924788	0.722751
1	2924829	2924830	0.522726
1	2925126	2925127	0.752369
1	2925145	2925146	0.78997
1	2929871	2929872	0.590286
1	2929886	2929887	0.522984
1	2929888	2929889	0.696554
1	2930502	2930503	-0.264176
1	2930829	2930830	0.686049
1	2936909	2936910	-0.681858
1	2937222	2937223	0.695061
1	2937252	2937253	0.784438
1	2940141	2940142	0.495959
1	2943723	2943724	-0.924766
1	2944379	2944380	0.678334
1	2945102	2945103	-0.748906
1	2948680	2948681	0.799756
1	2953713	2953714	-0.274196
1	2954102	2954103	-0.244752
1	2960990	2960991	0.601531
1	2960999	2961000	-0.693165
1	2961016	2961017	0.679541
1	2965904	2965905	-0.738955
1	2966400	2966401	-0.758628
1	2966510	2966511	-0.784075
1	2966939	2966940	0.811146
1	2968705	2968706	-0.633253
1	2970646	2970647	-0.846376
1	2978298	2978299	0.462945
1	2978308	2978309	0.709309
1	2978464	2978465	0.256277
1	2980231	2980232	0.91084
1	2980858	2980859	0.648849
1	2981110	2981111	-0.932787
1	2981602	2981603	0.317003
1	2981636	2981637	0.908301
1	2981662	2981663	0.954866
1	2981808	2981809	0.861776
1	2981824	2981825	0.62514
1	2981829	2981830	-0.764295
1	2993408	2993409	0.485808
1	2993455	2993456	0.607424
1	2993501	2993502	0.746698
1	2993515	2993516	0.750414
1	2995802	2995803	-0.655498
1	2996048	2996049	0.655138
1	2996894	2996895	-0.694137
1	2997676	2997677	0.810925
1	2998406	2998407	-0.848193
1	2998410	2998411	-0.907536
1	2999268	2999269	-0.791934
1	3000203	3000204	0.396697
1	3002004	3002005	0.888795
1	3002015	3002016	0.710667
1	3002082	3002083	0.638229
1	3002696	3002697	0.354142
1	3005056	3005057	0.461534
1	3006683	3006684	-0.831676
1	3006726	3006727	-0.790279
1	3007849	3007850	0.622226
1	3007853	3007854	0.551287
1	3009368	3009369	-0.387136
1	3011064	3011065	0.65596
1	3026646	3026647	0.772319
1	3026651	3026652	0.403484
1	3032975	3032976	-0.352661
1	3033324	3033325	-0.284524
1	3035920	3035921	-0.269475
1	3036578	3036579	0.700601
1	3036581	3036582	0.432728
1	3043202	3043203	-0.826704
1	3043369	3043370	-0.757501
1	3044255	3044256	-0.373495
1	3044728	3044729	-0.909247
1	3045578	3045579	0.455366
1	3045809	3045810	0.70838
1	3050134	3050135	0.612763
1	3054669	3054670	-0.488708
1	3054929	3054930	0.79822
1	3055286	3055287	-0.849248
1	3055383	3055384	-0.832053
1	3055394	3055395	-0.353785
1	3055405	3055406	-0.534923
1	3055567	3055568	-0.707326
1	3056152	3056153	-0.477754
1	3078420	3078421	-0.85314
1	3096603	3096604	0.687594
1	3097968	3097969	0.467646
1	3097972	3097973	-0.754982
1	3098915	3098916	0.878363
1	3105828	3105829	-0.505671
1	3111232	3111233	0.318471
1	3114353	3114354	-0.476679
1	3114722	3114723	-0.863176
1	3114840	3114841	-0.337252
1	3120748	3120749	-0.4187
1	3121192	3121193	-0.369459
1	3129144	3129145	0.81129
1	3129464	3129465	-0.816028
1	3129690	3129691	0.661491
1	3134585	3134586	0.912311
1	3142379	3142380	-0.801194
1	3142393	3142394	-0.823052
1	3146881	3146882	-0.448989
1	3148761	3148762	-0.904435
1	3149036	3149037	0.76713
1	3150525	3150526	-0.924873
1	3152351	3152352	0.577605
1	3152391	3152392	-0.512861
1	3153003	3153004	-0.622194
1	3162747	3162748	0.769419
1	3163180	3163181	0.607643
1	3163645	3163646	-0.764208
1	3164555	3164556	-0.516782
1	3165005	3165006	0.815103
1	3169218	3169219	0.591017
1	3169442	3169443	-0.600709
1	3174882	3174883	-0.809641
1	3175930	3175931	-0.400391
1	3176112	3176113	0.820092
1	3176269	3176270	-0.850381
1	3177350	3177351	0.788478
1	3177780	3177781	-0.313997
1	3181879	3181880	0.867084
1	3181968	3181969	0.808419
1	3183173	3183174	0.905715
1	3183516	3183517	0.385247
1	3191184	3191185	0.444043
1	3191435	3191436	0.750521
1	3192813	3192814	-0.423773
1	3192896	3192897	-0.628652
1	3192939	3192940	0.763885
1	3193628	3193629	0.834943
1	3193793	3193794	-0.633147
1	3193929	3193930	-0.404935
1	3203434	3203435	0.809238
1	3203437	3203438	0.812451
1	3203947	3203948	0.334109
1	3206907	3206908	0.784486
1	3209779	3209780	-0.360304
1	3218703	3218704	0.321663
1	3219033	3219034	-0.754463
1	3219534	3219535	0.857384
1	3220382	3220383	-0.815121
1	3220745	3220746	-0.832183
1	3221901	3221902	0.587864
1	3222346	3222347	-0.663328
1	3223276	3223277	0.837268
1	3225311	3225312	-0.33653
1	3226075	3226076	0.839011
1	3234516	3234517	-0.428473
1	3234549	3234550	-0.351916
1	3237648	3237649	0.638863
1	3238026	3238027	-0.579481
1	3238068	3238069	-0.684456
1	3238270	3238271	-0.427863
1	3245574	3245575	-0.63651
1	3253891	3253892	0.190841
1	3257347	3257348	0.773225
1	3257455	3257456	-0.3833
1	3257459	3257460	-0.526739
1	3257614	3257615	0.756748
1	3258012	3258013	-0.379509
1	3258076	3258077	-0.826903
1	3258921	3258922	-0.707586
1	3267387	3267388	-0.750994
1	3275270	3275271	0.653944
1	3275428	3275429	-0.744171
1	3276241	3276242	-0.802492
1	3276278	3276279	-0.702788
1	3276319	3276320	-0.606147
1	3277444	3277445	0.340958
1	3280183	3280184	0.619902
1	3280386	3280387	0.700868
1	3282474	3282475	0.275617
1	3282576	3282577	0.315686
1	3282843	3282844	-0.294165
1	3285906	3285907	-0.601587
1	3285909	3285910	-0.649763
1	3286131	3286132	0.506896
1	3292468	3292469	-0.864241
1	3292476	3292477	-0.88636
1	3292730	3292731	0.740531
1	3294154	3294155	0.555246
1	3294355	3294356	0.755987
1	3294381	3294382	0.880232
1	3294684	3294685	0.736808
1	3294873	3294874	-0.811796
1	3298355	3298356	0.712163
1	3298461	3298462	-0.814551
1	3298523	3298524	-0.467103
1	3298699	3298700	-0.937836
1	3314189	3314190	-0.818718
1	3317819	3317820	0.420899
1	3318618	3318619	0.844998
1	3318943	3318944	-0.729445
1	3321115	3321116	0.809939
1	3321274	3321275	0.787309
1	3327066	3327067	0.589245
1	3329860	3329861	-0.221876
1	3330188	3330189	-0.799091
1	3330190	3330191	-0.677032
1	3331957	3331958	-0.571762
1	3331962	3331963	-0.667544
1	3334242	3334243	-0.668183
1	3334610	3334611	0.851756
1	3336912	3336913	-0.545786
1	3339087	3339088	-0.339895
1	3339336	3339337	-0.839481
1	3339545	3339546	0.87005
1	3339615	3339616	-0.406141
1	3340222	3340223	0.697745
1	3340552	3340553	-0.434075
1	3340741	3340742	0.862799
1	3340803	3340804	-0.906166
1	3350092	3350093	0.546606
1	3350207	3350208	-0.389594
1	3357924	3357925	-0.812806
1	3358529	3358530	0.903885
1	3364694	3364695	-0.299627
1	3365343	3365344	0.682122
1	3371796	3371797	-0.874561
1	3374090	3374091	0.927271
1	3375167	3375168	0.827308
1	3376483	3376484	-0.897748
1	3379416	3379417	-0.560327
1	3384348	3384349	-0.215957
1	3384701	3384702	0.772379
1	3387725	3387726	0.501029
1	3387734	3387735	0.693722
1	3387747	3387748	0.468033
1	3404907	3404908	-0.544966
1	3404916	3404917	-0.541626
1	3407322	3407323	-0.2641
1	3407335	3407336	-0.320239
1	3407632	3407633	-0.707046
1	3407712	3407713	-0.753682
1	3407859	3407860	-0.869223
1	3407971	3407972	-0.703825
1	3408083	3408084	0.829155
1	3408172	3408173	-0.622431
1	3408541	3408542	0.776098
1	3409818	3409819	-0.925293
1	3411142	3411143	-0.826787
1	3411203	3411204	-0.777851
1	3417435	3417436	-0.848226
1	3417449	3417450	-0.841821
1	3418099	3418100	0.500154
1	3429502	3429503	-0.37192
1	3429676	3429677	-0.559802
1	3433303	3433304	-0.772098
1	3435666	3435667	-0.888461
1	3435744	3435745	0.758867
1	3454863	3454864	-0.804361
1	3455124	3455125	0.467723
1	3455247	3455248	0.804863
1	3456968	3456969	-0.79045
1	3457032	3457033	0.898129
1	3457447	3457448	-0.569155
1	3457528	3457529	-0.847002
1	3457533	3457534	-0.251171
1	3460876	3460877	0.506993
1	3460879	3460880	0.323407
1	3463390	3463391	-0.746261
1	3463711	3463712	-0.754354
1	3464560	3464561	0.584639
1	3464678	3464679	-0.855746
1	3467883	3467884	-0.711299
1	3468025	3468026	-0.700276
1	3468229	3468230	-0.554673
1	3475129	3475130	0.278011
1	3475167	3475168	0.202304
1	3476761	3476762	0.681097
1	3489604	3489605	0.804624
1	3507635	3507636	-0.809362
1	3507637	3507638	-0.764737
1	3507848	3507849	-0.702194
1	3509650	3509651	0.251138
1	3510889	3510890	-0.328806
1	3511069	3511070	-0.385602
1	3511405	3511406	0.788569
1	3511414	3511415	0.64491
1	3511866	3511867	-0.667878
1	3511896	3511897	-0.644084
1	3512204	3512205	0.36818
1	3534082	3534083	-0.70268
1	3534719	3534720	-0.759111
1	3534726	3534727	0.575439
1	3539279	3539280	-0.492472
1	3540232	3540233	-0.278543
1	3540246	3540247	-0.409996
1	3540295	3540296	0.473636
1	3542028	3542029	-0.355914
1	3542212	3542213	-0.188906
1	3554925	3554926	-0.370813
1	3554936	3554937	-0.528395
1	3555795	3555796	-0.522549
1	3555968	3555969	0.825481
1	3564160	3564161	-0.681324
1	3564172	3564173	-0.303742
1	3564184	3564185	0.637779
1	3567195	3567196	-0.497012
1	3568663	3568664	-0.786958
1	3569147	3569148	-0.817639
1	3569195	3569196	-0.962177
1	3569215	3569216	-0.824705
1	3589154	3589155	0.820547
1	3589250	3589251	-0.835183
1	3594057	3594058	-0.462532
1	3597703	3597704	-0.556962
1	3598624	3598625	0.490442
1	3599429	3599430	0.821154
1	3601165	3601166	0.619774
1	3601424	3601425	-0.683142
1	3602858	3602859	0.884153
1	3603038	3603039	0.318487
1	3605795	3605796	0.211152
1	3605801	3605802	0.382354
1	3608411	3608412	-0.777649
1	3608624	3608625	-0.892086
1	3614924	3614925	-0.715094
1	3615087	3615088	0.770384
1	3615484	3615485	0.902387
1	3616978	3616979	0.604588
1	3617022	3617023	-0.308956
1	3617921	3617922	-0.483479
1	3617927	3617928	0.388152
1	3620310	3620311	-0.562383
1	3621215	3621216	-0.882924
1	3622174	3622175	0.789721
1	3622799	3622800	-0.47908
1	3622827	3622828	-0.708308
1	3626538	3626539	0.349599
1	3628444	3628445	-0.822244
1	3628470	3628471	-0.603795
1	3628914	3628915	-0.706984
1	3629296	3629297	-0.691748
1	3629513	3629514	-0.636985
1	3630006	3630007	-0.824168
1	3630008	3630009	-0.789435
1	3630144	3630145	-0.728735
1	3630440	3630441	0.401277
1	3631156	3631157	-0.229844
1	3631440	3631441	-0.562144
1	3631446	3631447	-0.261573
1	3634897	3634898	-0.784364
1	3635529	3635530	0.760318
1	3642831	3642832	0.919927
1	3642983	3642984	-0.904093
1	3642992	3642993	-0.909185
1	3643244	3643245	0.890022
1	3643575	3643576	-0.852315
1	3643595	3643596	0.631643
1	3643919	3643920	0.47513
1	3643930	3643931	0.693565
1	3645521	3645522	-0.560107
1	3649363	3649364	0.942621
[truncated: 54,223 more rows]

## Sheet: Table_S4_F3_overlap_CG_DMP_prom
Chromosome	Start	End	Difference	DMP is in genebody of other gene	Promoter region of gene
1	272160	272161	hyper	yes	AT1G01725
1	1409527	1409528	hyper	yes	AT1G04970
1	2137199	2137200	hyper	yes	AT1G06950
1	2137199	2137200	hyper	yes	AT1G06970
1	3002082	3002083	hyper	yes	AT1G09280
1	3002082	3002083	hyper	yes	AT1G09300
1	4862436	4862437	hyper	yes	AT1G14225
1	5040018	5040019	hyper	yes	AT1G14680
1	5886503	5886504	hyper	yes	AT1G17210
1	9163663	9163664	hyper	yes	AT1G26515
1	9163663	9163664	hyper	yes	AT1G26530
1	11510043	11510044	hyper	yes	AT1G32000
1	11680425	11680426	hyper	yes	AT1G32380
1	16939456	16939457	hyper	no	AT1G44835
1	16939471	16939472	hyper	no	AT1G44835
1	22399217	22399218	hyper	yes	AT1G60840
1	22475405	22475406	hyper	yes	AT1G61000
1	22584526	22584527	hyper	yes	AT1G61250
1	22646461	22646462	hyper	yes	AT1G61370
1	23049829	23049830	hyper	yes	AT1G62333
1	23229781	23229782	hyper	yes	AT1G62740
1	25434960	25434961	hyper	yes	AT1G67830
1	25835721	25835722	hyper	yes	AT1G68780
1	26625160	26625161	hyper	yes	AT1G70620
1	26859482	26859483	hyper	yes	AT1G71250
1	27805684	27805685	hyper	yes	AT1G73950
2	1705574	1705575	hyper	yes	AT2G04845
2	8622857	8622858	hyper	no	AT2G19950
2	18329552	18329553	hyper	yes	AT2G44420
2	19518168	19518169	hyper	yes	AT2G47570
3	95367	95368	hyper	yes	AT3G01300
3	213633	213634	hyper	yes	AT3G01530
3	3337818	3337819	hyper	yes	AT3G10670
3	3535962	3535963	hyper	yes	AT3G11280
3	3664415	3664416	hyper	no	AT3G11591
3	3664349	3664350	hyper	no	AT3G11591
3	6038550	6038551	hyper	yes	AT3G17668
3	6861780	6861781	hyper	yes	AT3G19760
3	8312722	8312723	hyper	yes	AT3G23260
3	10211661	10211662	hyper	yes	AT3G27550
3	12170141	12170142	hyper	no	AT3G30580
3	17524581	17524582	hyper	yes	AT3G47543
3	17628881	17628882	hyper	yes	AT3G47790
3	17860600	17860601	hyper	no	AT3G48231
3	19862628	19862629	hyper	yes	AT3G53560
3	22483281	22483282	hyper	yes	AT3G60860
4	152905	152906	hyper	yes	AT4G00342
4	152905	152906	hyper	yes	AT4G00355
4	5783352	5783353	hyper	yes	AT4G09020
4	10068235	10068236	hyper	yes	AT4G18195
5	1092441	1092442	hyper	yes	AT5G04045
5	1303970	1303971	hyper	yes	AT5G04540
5	1944107	1944108	hyper	yes	AT5G06360
5	2664093	2664094	hyper	yes	AT5G08290
5	4131897	4131898	hyper	yes	AT5G13030
5	4965141	4965142	hyper	yes	AT5G15290
5	5391538	5391539	hyper	no	AT5G16510
5	6525259	6525260	hyper	yes	AT5G19360
5	6577138	6577139	hyper	yes	AT5G19485
5	6577138	6577139	hyper	yes	AT5G19500
5	6943533	6943534	hyper	yes	AT5G20510
5	7337580	7337581	hyper	yes	AT5G22120
5	8234970	8234971	hyper	yes	AT5G24240
5	8234970	8234971	hyper	yes	AT5G24250
5	8491617	8491618	hyper	yes	AT5G24740
5	8604831	8604832	hyper	yes	AT5G24960
5	9244239	9244240	hyper	yes	AT5G26330
5	9478089	9478090	hyper	yes	AT5G26930
5	10683129	10683130	hyper	no	AT5G28660
5	13334592	13334593	hyper	no	AT5G35066
5	13334592	13334593	hyper	no	AT5G35069
5	18777191	18777192	hyper	no	AT5G46290
5	18777181	18777182	hyper	no	AT5G46290
5	21525482	21525483	hyper	yes	AT5G53100
5	22946381	22946382	hyper	yes	AT5G56710
5	23243685	23243686	hyper	yes	AT5G57370
5	24121252	24121253	hyper	yes	AT5G59890
5	26553591	26553592	hyper	yes	AT5G66510
1	273413	273414	hypo	yes	AT1G01750
1	4379888	4379889	hypo	yes	AT1G12845
1	4425058	4425059	hypo	yes	AT1G12960
1	8313021	8313022	hypo	yes	AT1G23410
1	9287548	9287549	hypo	yes	AT1G26800
1	16152018	16152019	hypo	yes	AT1G43010
1	18009779	18009780	hypo	yes	AT1G48698
1	18619000	18619001	hypo	yes	AT1G50250
1	21067659	21067660	hypo	no	AT1G56260
1	21067634	21067635	hypo	no	AT1G56260
1	21727964	21727965	hypo	yes	AT1G58520
1	22338498	22338499	hypo	yes	AT1G60630
1	22338498	22338499	hypo	yes	AT1G60650
1	23049298	23049299	hypo	yes	AT1G62333
1	23048753	23048754	hypo	yes	AT1G62333
1	23308735	23308736	hypo	no	AT1G62940
1	23469759	23469760	hypo	yes	AT1G63260
1	23469759	23469760	hypo	yes	AT1G63280
1	23823083	23823084	hypo	yes	AT1G64185
1	24596459	24596460	hypo	yes	AT1G66060
1	25367943	25367944	hypo	yes	AT1G67690
1	26854019	26854020	hypo	yes	AT1G71235
1	26854019	26854020	hypo	yes	AT1G71240
2	2329966	2329967	hypo	no	AT2G06000
2	2329966	2329967	hypo	no	AT2G06002
2	9885087	9885088	hypo	yes	AT2G23210
2	9898017	9898018	hypo	yes	AT2G23240
2	10611488	10611489	hypo	yes	AT2G24950
2	12883435	12883436	hypo	yes	AT2G30170
2	14173006	14173007	hypo	yes	AT2G33450
2	14396828	14396829	hypo	yes	AT2G34080
2	18970425	18970426	hypo	yes	AT2G46190
3	481138	481139	hypo	yes	AT3G02360
3	776765	776766	hypo	yes	AT3G03300
3	4866538	4866539	hypo	no	AT3G14490
3	5809519	5809520	hypo	yes	AT3G17030
3	6457964	6457965	hypo	yes	AT3G18750
3	10676387	10676388	hypo	yes	AT3G28460
3	10676387	10676388	hypo	yes	AT3G28470
3	17290197	17290198	hypo	yes	AT3G46940
3	21422298	21422299	hypo	yes	AT3G57840
3	23237918	23237919	hypo	yes	AT3G62840
4	994330	994331	hypo	no	AT4G02270
4	994330	994331	hypo	no	AT4G02280
4	2026859	2026860	hypo	no	AT4G04200
4	3667865	3667866	hypo	no	AT4G06599
4	5683119	5683120	hypo	no	AT4G08878
4	8734521	8734522	hypo	no	AT4G15300
4	9310043	9310044	hypo	no	AT4G16520
4	9310018	9310019	hypo	no	AT4G16520
4	9310043	9310044	hypo	no	AT4G16530
4	9310018	9310019	hypo	no	AT4G16530
4	13932046	13932047	hypo	yes	AT4G28005
4	16129456	16129457	hypo	yes	AT4G33540
4	16899865	16899866	hypo	yes	AT4G35620
5	1285725	1285726	hypo	yes	AT5G04510
5	2328460	2328461	hypo	yes	AT5G07370
5	6555494	6555495	hypo	yes	AT5G19440
5	6779289	6779290	hypo	yes	AT5G20070
5	6782019	6782020	hypo	yes	AT5G20080
5	7288039	7288040	hypo	yes	AT5G22010
5	8103127	8103128	hypo	no	AT5G23980
5	8142218	8142219	hypo	no	AT5G24080
5	8536839	8536840	hypo	yes	AT5G24840
5	8751897	8751898	hypo	no	AT5G25260
5	8977529	8977530	hypo	yes	AT5G25780
5	18774492	18774493	hypo	yes	AT5G46280
5	23191452	23191453	hypo	yes	AT5G57240
5	24250796	24250797	hypo	yes	AT5G60240
5	24250796	24250797	hypo	yes	AT5G60250
5	24261035	24261036	hypo	yes	AT5G60285
5	24261035	24261036	hypo	yes	AT5G60290
5	25287214	25287215	hypo	yes	AT5G63020
5	25287214	25287215	hypo	yes	AT5G63040
5	25393031	25393032	hypo	yes	AT5G63390
5	25543294	25543295	hypo	no	AT5G63840
5	25669021	25669022	hypo	yes	AT5G64140
5	25669021	25669022	hypo	yes	AT5G64160
5	26174081	26174082	hypo	yes	AT5G65480
5	26174076	26174077	hypo	yes	AT5G65480
5	26618794	26618795	hypo	yes	AT5G66675

## Sheet: Table_S5_F3_overlap_CG_DMP_gene
Chromosome	Start	End	Difference	Gene
1	273413	273414	hypo	AT1G01740
1	581712	581713	hypo	AT1G02680
1	2331037	2331038	hypo	AT1G07560
1	3258921	3258922	hypo	AT1G09980
1	4345773	4345774	hypo	AT1G12750
1	4379888	4379889	hypo	AT1G12850
1	4425058	4425059	hypo	AT1G12970
1	7226868	7226869	hypo	AT1G20795
1	7791546	7791547	hypo	AT1G22070
1	8313021	8313022	hypo	AT1G23400
1	8312864	8312865	hypo	AT1G23400
1	9287548	9287549	hypo	AT1G26810
1	16152018	16152019	hypo	AT1G43005
1	18009779	18009780	hypo	AT1G48690
1	18333824	18333825	hypo	AT1G49540
1	18619000	18619001	hypo	AT1G50260
1	20854439	20854440	hypo	AT1G55790
1	20922633	20922634	hypo	AT1G55940
1	21138644	21138645	hypo	AT1G56440
1	21481449	21481450	hypo	AT1G58050
1	21547305	21547306	hypo	AT1G58190
1	21727964	21727965	hypo	AT1G58470
1	22338498	22338499	hypo	AT1G60640
1	22404522	22404523	hypo	AT1G60860
1	22574542	22574543	hypo	AT1G61215
1	22652028	22652029	hypo	AT1G61390
1	23049298	23049299	hypo	AT1G62330
1	23048753	23048754	hypo	AT1G62330
1	23316051	23316052	hypo	AT1G62950
1	23469759	23469760	hypo	AT1G63270
1	23823083	23823084	hypo	AT1G64180
1	23853335	23853336	hypo	AT1G64280
1	23960706	23960707	hypo	AT1G64530
1	24596459	24596460	hypo	AT1G66070
1	24668306	24668307	hypo	AT1G66210
1	24668298	24668299	hypo	AT1G66210
1	24666560	24666561	hypo	AT1G66210
1	25006260	25006261	hypo	AT1G67000
1	25005894	25005895	hypo	AT1G67000
1	25367943	25367944	hypo	AT1G67680
1	26553263	26553264	hypo	AT1G70450
1	26854019	26854020	hypo	AT1G71230
1	27888279	27888280	hypo	AT1G74160
2	1099500	1099501	hypo	AT2G03610
2	6172142	6172143	hypo	AT2G14510
2	6871869	6871870	hypo	AT2G15770
2	9604082	9604083	hypo	AT2G22610
2	9885087	9885088	hypo	AT2G23220
2	9898017	9898018	hypo	AT2G23250
2	10611488	10611489	hypo	AT2G24940
2	10611488	10611489	hypo	AT2G24945
2	12883435	12883436	hypo	AT2G30200
2	13669034	13669035	hypo	AT2G32170
2	14058223	14058224	hypo	AT2G33170
2	14113403	14113404	hypo	AT2G33300
2	14113403	14113404	hypo	AT2G33310
2	14173006	14173007	hypo	AT2G33440
2	14206753	14206754	hypo	AT2G33540
2	14259482	14259483	hypo	AT2G33710
2	14396828	14396829	hypo	AT2G34090
2	14396828	14396829	hypo	AT2G34110
2	14663498	14663499	hypo	AT2G34750
2	18500567	18500568	hypo	AT2G44850
2	18970425	18970426	hypo	AT2G46180
3	481138	481139	hypo	AT3G02350
3	702575	702576	hypo	AT3G03090
3	776765	776766	hypo	AT3G03305
3	2934036	2934037	hypo	AT3G09550
3	2933999	2934000	hypo	AT3G09550
3	4971927	4971928	hypo	AT3G14810
3	4971934	4971935	hypo	AT3G14810
3	5809519	5809520	hypo	AT3G17040
3	6457964	6457965	hypo	AT3G18760
3	6845018	6845019	hypo	AT3G19700
3	8945693	8945694	hypo	AT3G24530
3	10676387	10676388	hypo	AT3G28480
3	11194518	11194519	hypo	AT3G29250
3	17290197	17290198	hypo	AT3G46950
3	18149374	18149375	hypo	AT3G48950
3	18149347	18149348	hypo	AT3G48950
3	18149338	18149339	hypo	AT3G48950
3	19528689	19528690	hypo	AT3G52680
3	20777595	20777596	hypo	AT3G55980
3	21422298	21422299	hypo	AT3G57830
3	22689885	22689886	hypo	AT3G61300
3	22975733	22975734	hypo	AT3G62040
3	23237918	23237919	hypo	AT3G62850
4	996831	996832	hypo	AT4G02280
4	6086439	6086440	hypo	AT4G09630
4	9683613	9683614	hypo	AT4G17300
4	12239761	12239762	hypo	AT4G23440
4	13932046	13932047	hypo	AT4G28010
4	14269044	14269045	hypo	AT4G28920
4	14632898	14632899	hypo	AT4G29920
4	14632952	14632953	hypo	AT4G29920
4	14986528	14986529	hypo	AT4G30770
4	15570366	15570367	hypo	AT4G32250
4	15968013	15968014	hypo	AT4G33090
4	16129456	16129457	hypo	AT4G33530
4	16721287	16721288	hypo	AT4G35130
4	16899865	16899866	hypo	AT4G35610
4	18327674	18327675	hypo	AT4G39400
5	798456	798457	hypo	AT5G03300
5	1285725	1285726	hypo	AT5G04500
5	2128732	2128733	hypo	AT5G06850
5	2306515	2306516	hypo	AT5G07310
5	2328460	2328461	hypo	AT5G07360
5	3186649	3186650	hypo	AT5G10160
5	3802309	3802310	hypo	AT5G11790
5	3955243	3955244	hypo	AT5G12230
5	5603844	5603845	hypo	AT5G17030
5	6172934	6172935	hypo	AT5G18570
5	6555494	6555495	hypo	AT5G19430
5	6697852	6697853	hypo	AT5G19820
5	6736013	6736014	hypo	AT5G19920
5	6779289	6779290	hypo	AT5G20060
5	6782019	6782020	hypo	AT5G20070
5	6860975	6860976	hypo	AT5G20320
5	7017014	7017015	hypo	AT5G20730
5	7187885	7187886	hypo	AT5G21140
5	7288039	7288040	hypo	AT5G22020
5	7565845	7565846	hypo	AT5G22750
5	7922259	7922260	hypo	AT5G23490
5	7930809	7930810	hypo	AT5G23520
5	7990360	7990361	hypo	AT5G23690
5	8118822	8118823	hypo	AT5G24030
5	8226413	8226414	hypo	AT5G24220
5	8536839	8536840	hypo	AT5G24850
5	8816808	8816809	hypo	AT5G25380
5	8977529	8977530	hypo	AT5G25790
5	9306385	9306386	hypo	AT5G26710
5	14529499	14529500	hypo	AT5G36870
5	15155761	15155762	hypo	AT5G38005
5	16802638	16802639	hypo	AT5G42010
5	16992335	16992336	hypo	AT5G42490
5	18489606	18489607	hypo	AT5G45600
5	18774492	18774493	hypo	AT5G46290
5	19572313	19572314	hypo	AT5G48300
5	23191452	23191453	hypo	AT5G57230
5	23206131	23206132	hypo	AT5G57280
5	23372218	23372219	hypo	AT5G57690
5	23574586	23574587	hypo	AT5G58300
5	24105748	24105749	hypo	AT5G59830
5	24230211	24230212	hypo	AT5G60170
5	24250796	24250797	hypo	AT5G60230
5	24261035	24261036	hypo	AT5G60280
5	24283651	24283652	hypo	AT5G60370
5	24349764	24349765	hypo	AT5G60570
5	25105915	25105916	hypo	AT5G62550
5	25287214	25287215	hypo	AT5G63030
5	25393031	25393032	hypo	AT5G63400
5	25660149	25660150	hypo	AT5G64120
5	25669021	25669022	hypo	AT5G64150
5	25834272	25834273	hypo	AT5G64630
5	26093058	26093059	hypo	AT5G65290
5	26174081	26174082	hypo	AT5G65470
5	26174076	26174077	hypo	AT5G65470
5	26618794	26618795	hypo	AT5G66680
1	272160	272161	hyper	AT1G01740
1	288471	288472	hyper	AT1G01790
1	703228	703229	hyper	AT1G03030
1	1341894	1341895	hyper	AT1G04780
1	1409527	1409528	hyper	AT1G04960
1	2137199	2137200	hyper	AT1G06960
1	2210707	2210708	hyper	AT1G07200
1	2314470	2314471	hyper	AT1G07530
1	2427827	2427828	hyper	AT1G07850
1	2540449	2540450	hyper	AT1G08125
1	3002082	3002083	hyper	AT1G09290
1	4862436	4862437	hyper	AT1G14230
1	5040018	5040019	hyper	AT1G14670
1	5886503	5886504	hyper	AT1G17220
1	6162947	6162948	hyper	AT1G17920
1	6618232	6618233	hyper	AT1G19170
1	7446246	7446247	hyper	AT1G21270
1	7590075	7590076	hyper	AT1G21640
1	7819136	7819137	hyper	AT1G22150
1	7877881	7877882	hyper	AT1G22290
1	9163663	9163664	hyper	AT1G26520
1	9780983	9780984	hyper	AT1G28060
1	9868710	9868711	hyper	AT1G28240
1	10323859	10323860	hyper	AT1G29520
1	10560356	10560357	hyper	AT1G30090
1	11510043	11510044	hyper	AT1G32010
1	11680425	11680426	hyper	AT1G32375
1	17182456	17182457	hyper	AT1G45545
1	18063540	18063541	hyper	AT1G48840
1	18674690	18674691	hyper	AT1G50410
1	20543098	20543099	hyper	AT1G55050
1	21264052	21264053	hyper	AT1G56720
1	21459069	21459070	hyper	AT1G58025
1	21592429	21592430	hyper	AT1G58250
1	21664486	21664487	hyper	AT1G58350
1	21685842	21685843	hyper	AT1G58370
1	21737536	21737537	hyper	AT1G58520
1	22399217	22399218	hyper	AT1G60850
1	22475405	22475406	hyper	AT1G61010
1	22487113	22487114	hyper	AT1G61050
1	22584526	22584527	hyper	AT1G61240
1	22635518	22635519	hyper	AT1G61350
1	22646461	22646462	hyper	AT1G61380
1	22784186	22784187	hyper	AT1G61690
1	22864232	22864233	hyper	AT1G61860
1	22982679	22982680	hyper	AT1G62200
1	22996395	22996396	hyper	AT1G62250
1	23049829	23049830	hyper	AT1G62330
1	23205063	23205064	hyper	AT1G62670
1	23229781	23229782	hyper	AT1G62730
1	24694351	24694352	hyper	AT1G66250
1	25434960	25434961	hyper	AT1G67840
1	25835721	25835722	hyper	AT1G68790
1	26625160	26625161	hyper	AT1G70610
1	26670603	26670604	hyper	AT1G70730
1	26859482	26859483	hyper	AT1G71240
1	26973916	26973917	hyper	AT1G71710
1	27164710	27164711	hyper	AT1G72180
1	27167094	27167095	hyper	AT1G72180
1	27525048	27525049	hyper	AT1G73200
1	27805684	27805685	hyper	AT1G73960
1	27923294	27923295	hyper	AT1G74260
1	28134764	28134765	hyper	AT1G74900
1	28482643	28482644	hyper	AT1G75850
2	452351	452352	hyper	AT2G01970
2	584342	584343	hyper	AT2G02220
2	622825	622826	hyper	AT2G02370
2	770424	770425	hyper	AT2G02740
2	1705574	1705575	hyper	AT2G04850
2	1705574	1705575	hyper	AT2G04852
2	6111320	6111321	hyper	AT2G14390
2	6111327	6111328	hyper	AT2G14390
2	8204097	8204098	hyper	AT2G18940
2	8966026	8966027	hyper	AT2G20825
2	11300047	11300048	hyper	AT2G26570
2	13651874	13651875	hyper	AT2G32120
2	14152012	14152013	hyper	AT2G33390
2	15909209	15909210	hyper	AT2G38010
2	16148502	16148503	hyper	AT2G38610
2	16267608	16267609	hyper	AT2G38960
2	17154911	17154912	hyper	AT2G41150
2	18317872	18317873	hyper	AT2G44350
2	18329552	18329553	hyper	AT2G44410
2	18940705	18940706	hyper	AT2G46050
2	19518168	19518169	hyper	AT2G47580
3	95367	95368	hyper	AT3G01310
3	213633	213634	hyper	AT3G01540
3	1190010	1190011	hyper	AT3G04470
3	1977754	1977755	hyper	AT3G06450
3	3337818	3337819	hyper	AT3G10680
3	3535962	3535963	hyper	AT3G11290
3	5478051	5478052	hyper	AT3G16170
3	6038550	6038551	hyper	AT3G17660
3	6861780	6861781	hyper	AT3G19740
3	7832780	7832781	hyper	AT3G22190
3	8312722	8312723	hyper	AT3G23255
3	9340601	9340602	hyper	AT3G25660
3	10211661	10211662	hyper	AT3G27560
3	11448304	11448305	hyper	AT3G29630
3	16649268	16649269	hyper	AT3G45390
3	17517721	17517722	hyper	AT3G47530
3	17524581	17524582	hyper	AT3G47550
3	17628881	17628882	hyper	AT3G47780
3	19441350	19441351	hyper	AT3G52450
3	19862628	19862629	hyper	AT3G53570
3	20288218	20288219	hyper	AT3G54800
3	22483281	22483282	hyper	AT3G60850
3	23234966	23234967	hyper	AT3G62830
4	52426	52427	hyper	AT4G00140
4	152905	152906	hyper	AT4G00350
4	385679	385680	hyper	AT4G00900
4	942924	942925	hyper	AT4G02120
4	1334257	1334258	hyper	AT4G03020
4	1492625	1492626	hyper	AT4G03390
4	1517768	1517769	hyper	AT4G03430
4	5170299	5170300	hyper	AT4G08180
4	5783352	5783353	hyper	AT4G09012
4	7467165	7467166	hyper	AT4G12640
4	8223775	8223776	hyper	AT4G14280
4	9059614	9059615	hyper	AT4G15980
4	10068235	10068236	hyper	AT4G18190
4	13564794	13564795	hyper	AT4G27010
4	17683441	17683442	hyper	AT4G37640
4	18030754	18030755	hyper	AT4G38560
5	543572	543573	hyper	AT5G02470
5	790506	790507	hyper	AT5G03280
5	1092441	1092442	hyper	AT5G04040
5	1132974	1132975	hyper	AT5G04140
5	1200949	1200950	hyper	AT5G04290
5	1256187	1256188	hyper	AT5G04440
5	1272025	1272026	hyper	AT5G04480
5	1303970	1303971	hyper	AT5G04550
5	1692272	1692273	hyper	AT5G05660
5	1944107	1944108	hyper	AT5G06350
5	2228613	2228614	hyper	AT5G07180
5	2328084	2328085	hyper	AT5G07360
5	2664093	2664094	hyper	AT5G08280
5	3070651	3070652	hyper	AT5G09860
5	4131897	4131898	hyper	AT5G13020
5	4965141	4965142	hyper	AT5G15280
5	6525259	6525260	hyper	AT5G19370
5	6577138	6577139	hyper	AT5G19490
5	6696303	6696304	hyper	AT5G19820
5	6845754	6845755	hyper	AT5G20280
5	6902559	6902560	hyper	AT5G20420
5	6943533	6943534	hyper	AT5G20520
5	7214869	7214870	hyper	AT5G21274
5	7286819	7286820	hyper	AT5G22010
5	7337580	7337581	hyper	AT5G22130
5	7361723	7361724	hyper	AT5G22220
5	7388707	7388708	hyper	AT5G22320
5	7448150	7448151	hyper	AT5G22470
5	7576576	7576577	hyper	AT5G22760
5	8234970	8234971	hyper	AT5G24260
5	8491617	8491618	hyper	AT5G24750
5	8604831	8604832	hyper	AT5G24970
5	8753507	8753508	hyper	AT5G25260
5	8969579	8969580	hyper	AT5G25770
5	9244239	9244240	hyper	AT5G26340
5	9378916	9378917	hyper	AT5G26600
5	9478089	9478090	hyper	AT5G26920
5	9692573	9692574	hyper	AT5G27450
5	9781220	9781221	hyper	AT5G27640
5	14929270	14929271	hyper	AT5G37590
5	16604873	16604874	hyper	AT5G41500
5	17784438	17784439	hyper	AT5G44180
5	19789506	19789507	hyper	AT5G48810
5	19841744	19841745	hyper	AT5G48940
5	20298208	20298209	hyper	AT5G49900
5	20521386	20521387	hyper	AT5G50390
5	20893444	20893445	hyper	AT5G51450
5	21131154	21131155	hyper	AT5G52040
5	21525482	21525483	hyper	AT5G53090
5	22867023	22867024	hyper	AT5G56460
5	22946381	22946382	hyper	AT5G56720
5	23174611	23174612	hyper	AT5G57190
5	23181728	23181729	hyper	AT5G57210
5	23243685	23243686	hyper	AT5G57360
5	23667097	23667098	hyper	AT5G58550
5	23667094	23667095	hyper	AT5G58550
5	24121252	24121253	hyper	AT5G59880
5	24516657	24516658	hyper	AT5G60930
5	24651735	24651736	hyper	AT5G61300
5	25115352	25115353	hyper	AT5G62570
5	25447234	25447235	hyper	AT5G63550
5	25818476	25818477	hyper	AT5G64580
5	25959616	25959617	hyper	AT5G64970
5	26155581	26155582	hyper	AT5G65440
5	26553591	26553592	hyper	AT5G66520

## Sheet: Table_S6_GO_term_analysis
GO term enrichment analysis of genes and gene promoters containing shared DMPs between F3 lines from independent experiments
all DMPs in genic sequences (no. genes 329); GO term enrichement analysis relative to genomic background (no. genes 25469)
Description	Category	No. Genes in background	No. Genes in selection	Enrichment	p value	FDR	Enrichment in non-overlap
GO:0044464 cell part	GO_CC	21652	292	1.044	7.38e-10	2.69e-07	1.007
GO:0005623 cell	GO_CC	21652	292	1.044	7.38e-10	2.69e-07	1.007
GO:0005524 ATP binding	GO_MF	1999	55	2.12993	2.06e-09	2.22e-06	1.57551
GO:0000166 nucleotide binding	GO_MF	3437	79	1.77936	1.28e-09	2.22e-06	1.42755
GO:0032559 adenyl ribonucleotide binding	GO_MF	2172	57	2.03157	5.26e-09	3.78e-06	1.55877
GO:0032555 purine ribonucleotide binding	GO_MF	2430	60	1.91144	1.72e-08	7.42e-06	1.52458
GO:0032553 ribonucleotide binding	GO_MF	2430	60	1.91144	1.72e-08	7.42e-06	1.52458
GO:0030554 adenyl nucleotide binding	GO_MF	2334	58	1.92373	2.51e-08	7.84e-06	1.53491
GO:0001883 purine nucleoside binding	GO_MF	2336	58	1.92208	2.59e-08	7.84e-06	1.53448
GO:0001882 nucleoside binding	GO_MF	2344	58	1.91552	2.91e-08	7.84e-06	1.53455
GO:0016740 transferase activity	GO_MF	2997	68	1.75646	4.12e-08	9.88e-06	1.31773
GO:0017076 purine nucleotide binding	GO_MF	2596	61	1.81904	7.32e-08	1.58e-05	1.50451
GO:0003824 catalytic activity	GO_MF	8725	145	1.28653	1.19e-07	2.33e-05	1.17362
GO:0016020 membrane	GO_CC	6079	107	1.3626	1.19e-06	0.000288	1.13229
GO:0016757 transferase activity, transferring glycosyl groups	GO_MF	592	22	2.87685	2.34e-06	0.000391	1.197
GO:0016773 phosphotransferase activity, alcohol group as acceptor	GO_MF	1272	35	2.13008	2.36e-06	0.000391	1.48395
GO:0005886 plasma membrane	GO_CC	3704	73	1.5257	2.53e-06	0.00046	1.18536
GO:0016301 kinase activity	GO_MF	1351	36	2.06283	3.39e-06	0.000523	1.4708
GO:0016772 transferase activity, transferring phosphorus-containing groups	GO_MF	1585	39	1.90481	8.05e-06	0.00116	1.46935
GO:0004672 protein kinase activity	GO_MF	1110	30	2.09225	1.79e-05	0.00242	1.48587
GO:0016310 phosphorylation	GO_BP	1355	37	2.11387	1.41e-06	0.00993	1.40835
GO:0006796 phosphate-containing compound metabolic process	GO_BP	1573	40	1.96855	2.83e-06	0.00993	1.34752
GO:0006793 phosphorus metabolic process	GO_BP	1574	40	1.9673	2.88e-06	0.00993	1.34667
GO:0004674 protein serine/threonine kinase activity	GO_MF	939	25	2.06106	0.000114	0.0145	1.48946
GO:0006464 cellular protein modification process	GO_BP	2764	58	1.62445	5.66e-06	0.0146	1.35984
GO:0005488 binding	GO_MF	11174	161	1.11541	0.000136	0.0162	1.02858
GO:0006468 protein phosphorylation	GO_BP	1135	30	2.04617	2.69e-05	0.0463	1.47687
GO:0043412 macromolecule modification	GO_BP	3188	62	1.50553	2.59e-05	0.0463	1.29727
hypo-methylated DMPs in genic sequences (no. genes 147); GO term enrichement analysis relative to genomic background
Description	Category	No. Genes in background	No. Genes in selection	Enrichment	p value	FDR	Enrichment in non-overlap
GO:0016740 transferase activity	GO_MF	2997	35	2.02337	2.63e-06	0.00338	1.35837
GO:0044464 cell part	GO_CC	21652	131	1.04826	2.06e-05	0.00554	1.02323
GO:0005623 cell	GO_CC	21652	131	1.04826	2.06e-05	0.00554	1.02323
GO:0003824 catalytic activity	GO_MF	8725	69	1.37018	1.79e-05	0.0115	1.19351
GO:0044238 primary metabolic process	GO_BP	11672	85	1.26174	1.9e-05	0.0216	1.03306
GO:0043170 macromolecule metabolic process	GO_BP	9200	73	1.37477	6.71e-06	0.0216	1.04417
GO:0006464 cellular protein modification process	GO_BP	2764	33	2.06857	3.44e-06	0.0216	1.47188
GO:0006796 phosphate-containing compound metabolic process	GO_BP	1573	22	2.4232	1.91e-05	0.0216	1.43508
GO:0006793 phosphorus metabolic process	GO_BP	1574	22	2.42166	1.93e-05	0.0216	1.43417
GO:0022414 reproductive process	GO_BP	2198	27	2.12829	1.95e-05	0.0216	1.30585
GO:0003006 developmental process involved in reproduction	GO_BP	2026	26	2.22346	1.35e-05	0.0216	1.31952
GO:0000003 reproduction	GO_BP	2245	27	2.08373	2.81e-05	0.0219	1.30939
GO:0043412 macromolecule modification	GO_BP	3188	34	1.8478	2.58e-05	0.0219	1.40486
GO:0048856 anatomical structure development	GO_BP	3344	35	1.81341	2.82e-05	0.0219	1.17015
GO:0043687 post-translational protein modification	GO_BP	2069	25	2.09351	5.41e-05	0.0383	1.51862
GO:0008152 metabolic process	GO_BP	13568	93	1.18758	6.42e-05	0.0416	1.00132
GO:0016310 phosphorylation	GO_BP	1355	19	2.42946	7.21e-05	0.0431	1.50632
GO:0032501 multicellular organismal process	GO_BP	3963	38	1.66132	7.89e-05	0.0438	1.2134
GO:0044260 cellular macromolecule metabolic process	GO_BP	8586	66	1.33183	8.48e-05	0.044	1.04746
GO:0016301 kinase activity	GO_MF	1351	18	2.3084	0.000211	0.0441	1.558
GO:0016772 transferase activity, transferring phosphorus-containing groups	GO_MF	1585	20	2.18623	0.000188	0.0441	1.55369
GO:0005524 ATP binding	GO_MF	1999	23	1.99347	0.000227	0.0441	1.7466
GO:0000166 nucleotide binding	GO_MF	3437	33	1.66352	0.00026	0.0441	1.54676
GO:0016757 transferase activity, transferring glycosyl groups	GO_MF	592	11	3.21933	0.000271	0.0441	1.2039
GO:0032559 adenyl ribonucleotide binding	GO_MF	2172	24	1.91446	0.000296	0.0441	1.72367
GO:0016773 phosphotransferase activity, alcohol group as acceptor	GO_MF	1272	17	2.31556	0.000308	0.0441	1.57627
GO:0009987 cellular process	GO_BP	14300	96	1.16313	0.0001	0.0487	1.0445
hyper-methylated DMPs in genic sequences (no. genes 186); GO term enrichement analysis relative to genomic background
Description	Category	No. Genes in background	No. Genes in selection	Enrichment	p value	FDR	Enrichment in non-overlap
GO:0000166 nucleotide binding	GO_MF	3437	47	1.87248	4.96e-07	0.000548	1.50071
GO:0005524 ATP binding	GO_MF	1999	33	2.26048	7.29e-07	0.000548	1.68304
GO:0032553 ribonucleotide binding	GO_MF	2430	36	2.02859	2.56e-06	0.000574	1.62281
GO:0032555 purine ribonucleotide binding	GO_MF	2430	36	2.02859	2.56e-06	0.000574	1.62281
GO:0032559 adenyl ribonucleotide binding	GO_MF	2172	34	2.14347	1.56e-06	0.000574	1.66519
GO:0001883 purine nucleoside binding	GO_MF	2336	35	2.05161	2.83e-06	0.000574	1.64108
GO:0001882 nucleoside binding	GO_MF	2344	35	2.0446	3.06e-06	0.000574	1.64181
GO:0030554 adenyl nucleotide binding	GO_MF	2334	35	2.05336	2.78e-06	0.000574	1.64121
GO:0017076 purine nucleotide binding	GO_MF	2596	37	1.95162	4.38e-06	0.000732	1.60369
GO:0044464 cell part	GO_CC	21652	164	1.03716	9.14e-06	0.00133	1.01034
GO:0016020 membrane	GO_CC	6079	66	1.48666	5.05e-06	0.00133	1.1572
GO:0005886 plasma membrane	GO_CC	3704	46	1.70054	9.14e-06	0.00133	1.21055
GO:0005623 cell	GO_CC	21652	164	1.03716	9.14e-06	0.00133	1.01034
GO:0003824 catalytic activity	GO_MF	8725	80	1.25552	0.000179	0.0269	1.20752
GO:0016884 carbon-nitrogen ligase activity, with glutamine as amido-N-donor	GO_MF	17	3	24.1641	0.000274	0.0375	n/a		AT1G74260,AT3G25660,AT5G07360
No statistically significant enrichment of GO terms was found for gene promoters containing DMPs when comparing against a genomic background
GO-terms enriched in genes (n = 12292) with DMPs (any direction) in either SMM or SSS (but not both), compared to genomic background
Description	Category	No. Genes in background	No. Genes in selection	Enrichment	p value	FDR
GO:0005623 cell	GO_CC	21652	10523	1.007	7.15e-128	1.34e-124
GO:0044464 cell part	GO_CC	21652	10523	1.007	7.15e-128	1.34e-124
GO:0003824 catalytic activity	GO_MF	8725	4942	1.17362	2.86e-83	4.64e-79
GO:0000166 nucleotide binding	GO_MF	3437	2368	1.42755	4.41e-81	3.59e-77
GO:0017076 purine nucleotide binding	GO_MF	2596	1885	1.50451	6.33e-75	3.43e-71
GO:0032555 purine ribonucleotide binding	GO_MF	2430	1788	1.52458	1.03e-73	3.35e-70
GO:0032553 ribonucleotide binding	GO_MF	2430	1788	1.52458	1.03e-73	3.35e-70
GO:0001882 nucleoside binding	GO_MF	2344	1736	1.53455	7.93e-73	2.15e-69
GO:0001883 purine nucleoside binding	GO_MF	2336	1730	1.53448	1.52e-72	3.09e-69
GO:0030554 adenyl nucleotide binding	GO_MF	2334	1729	1.53491	1.47e-72	3.09e-69
GO:0032559 adenyl ribonucleotide binding	GO_MF	2172	1634	1.55877	1.7e-71	3.07e-68
GO:0005524 ATP binding	GO_MF	1999	1520	1.57551	2.93e-68	4.77e-65
GO:0005622 intracellular	GO_CC	19271	9280	0.997776	5.01e-68	6.25e-65
GO:0044424 intracellular part	GO_CC	19186	9230	0.996797	7.14e-66	6.68e-63
GO:0006464 cellular protein modification process	GO_BP	2764	1814	1.35984	4.07e-50	1.29e-45
GO:0016740 transferase activity	GO_MF	2997	1906	1.31773	2.05e-46	3.02e-43
GO:0043412 macromolecule modification	GO_BP	3188	1996	1.29727	1.44e-45	2.28e-41
GO:0009987 cellular process	GO_BP	14300	7008	1.01542	2.04e-42	2.15e-38
GO:0043231 intracellular membrane-bounded organelle	GO_CC	16608	7957	0.992708	7.62e-41	5.26e-38
GO:0043227 membrane-bounded organelle	GO_CC	16614	7959	0.992599	8.44e-41	5.26e-38
GO:0043687 post-translational protein modification	GO_BP	2069	1392	1.39402	1.37e-41	1.08e-37
GO:0043229 intracellular organelle	GO_CC	16829	8038	0.989644	6.7e-40	3.58e-37
GO:0043226 organelle	GO_CC	16837	8039	0.989297	1.08e-39	5.06e-37
GO:0016772 transferase activity, transferring phosphorus-containing groups	GO_MF	1585	1124	1.46935	4.15e-40	5.62e-37
GO:0016020 membrane	GO_CC	6079	3322	1.13229	2.88e-38	1.2e-35
GO:0005737 cytoplasm	GO_CC	11643	5798	1.03182	1.89e-36	7.07e-34
GO:0016043 cellular component organization	GO_BP	3130	1888	1.24982	6.39e-36	4.04e-32
GO:0016301 kinase activity	GO_MF	1351	959	1.4708	2.96e-34	3.7e-31
GO:0016773 phosphotransferase activity, alcohol group as acceptor	GO_MF	1272	911	1.48395	1.72e-33	1.99e-30
GO:0006996 organelle organization	GO_BP	2037	1321	1.3437	3.95e-34	2.08e-30
GO:0005488 binding	GO_MF	11174	5547	1.02858	1.11e-32	1.2e-29
GO:0017111 nucleoside-triphosphatase activity	GO_MF	824	654	1.64452	1.74e-32	1.77e-29
GO:0016462 pyrophosphatase activity	GO_MF	852	669	1.62696	2.75e-32	2.63e-29
GO:0016818 hydrolase activity, acting on acid anhydrides, in phosphorus-containing anhydrides	GO_MF	864	673	1.61395	8.76e-32	7.92e-29
GO:0016817 hydrolase activity, acting on acid anhydrides	GO_MF	878	679	1.60238	1.94e-31	1.66e-28
GO:0005886 plasma membrane	GO_CC	3704	2119	1.18536	1.51e-30	5.12e-28
GO:0016787 hydrolase activity	GO_MF	3072	1804	1.21676	9.39e-30	7.63e-27
GO:0004672 protein kinase activity	GO_MF	1110	796	1.48587	2.05e-29	1.59e-26
GO:0006468 protein phosphorylation	GO_BP	1135	809	1.47687	2.6e-29	1.17e-25
GO:0016310 phosphorylation	GO_BP	1355	921	1.40835	2.36e-28	9.34e-25
GO:0044444 cytoplasmic part	GO_CC	9440	4709	1.03358	5.8e-27	1.81e-24
GO:0006796 phosphate-containing compound metabolic process	GO_BP	1573	1023	1.34752	1.23e-26	4.31e-23
GO:0006793 phosphorus metabolic process	GO_BP	1574	1023	1.34667	1.43e-26	4.53e-23
GO:0008152 metabolic process	GO_BP	13568	6490	0.991102	5.75e-26	1.65e-22
GO:0044238 primary metabolic process	GO_BP	11672	5672	1.00689	6.97e-26	1.84e-22
GO:0004674 protein serine/threonine kinase activity	GO_MF	939	675	1.48946	3.13e-25	2.31e-22
GO:0032501 multicellular organismal process	GO_BP	3963	2187	1.14344	3.39e-25	8.25e-22
GO:0044237 cellular metabolic process	GO_BP	11467	5568	1.00609	7.44e-25	1.68e-21
GO:0016887 ATPase activity	GO_MF	488	397	1.68562	2.06e-21	1.45e-18
GO:0007275 multicellular organismal development	GO_BP	3807	2067	1.12499	3.56e-21	7.51e-18
GO:0000003 reproduction	GO_BP	2245	1313	1.21182	5.93e-21	1.17e-17
GO:0022414 reproductive process	GO_BP	2198	1283	1.20945	2.92e-20	5.44e-17
GO:0007049 cell cycle	GO_BP	802	562	1.45195	1.6e-19	2.82e-16
GO:0032502 developmental process	GO_BP	4034	2150	1.10431	2.98e-19	4.96e-16
GO:0003006 developmental process involved in reproduction	GO_BP	2026	1184	1.21088	7.9e-19	1.25e-15
GO:0044281 small molecule metabolic process	GO_BP	4053	2153	1.10067	8.57e-19	1.29e-15
GO:0051276 chromosome organization	GO_BP	747	525	1.45622	1.74e-18	2.49e-15
GO:0044262 cellular carbohydrate metabolic process	GO_BP	1771	1054	1.23314	1.84e-18	2.52e-15
GO:0043170 macromolecule metabolic process	GO_BP	9200	4471	1.00695	3.31e-18	4.36e-15
GO:0009056 catabolic process	GO_BP	2175	1249	1.18985	4.99e-18	6.31e-15
GO:0019538 protein metabolic process	GO_BP	5207	2675	1.06445	6.1e-18	7.42e-15
GO:0044248 cellular catabolic process	GO_BP	2088	1204	1.19477	8.52e-18	9.97e-15
GO:0042623 ATPase activity, coupled	GO_MF	360	298	1.71515	4.21e-17	2.85e-14
GO:0005634 nucleus	GO_CC	9320	4493	0.998872	2.05e-16	5.89e-14
GO:0006259 DNA metabolic process	GO_BP	785	535	1.41213	5.47e-17	6.18e-14
GO:0044260 cellular macromolecule metabolic process	GO_BP	8586	4177	1.00801	7.33e-17	7.98e-14
GO:0009791 post-embryonic development	GO_BP	2161	1229	1.17838	8.68e-17	9.15e-14
GO:0051641 cellular localization	GO_BP	1611	956	1.22957	1.46e-16	1.49e-13
GO:0009057 macromolecule catabolic process	GO_BP	1248	768	1.27508	5.54e-16	5.45e-13
GO:0051179 localization	GO_BP	3799	1997	1.08918	5.69e-16	5.45e-13
GO:0048856 anatomical structure development	GO_BP	3344	1782	1.10416	8.29e-16	7.7e-13
GO:0005975 carbohydrate metabolic process	GO_BP	2239	1255	1.16139	1.02e-15	9.26e-13
GO:0022402 cell cycle process	GO_BP	586	418	1.47798	1.09e-15	9.59e-13
GO:0051649 establishment of localization in cell	GO_BP	1553	917	1.22345	1.59e-15	1.35e-12
GO:0007010 cytoskeleton organization	GO_BP	505	372	1.5263	1.63e-15	1.35e-12
GO:0044265 cellular macromolecule catabolic process	GO_BP	1201	738	1.27322	2.68e-15	2.13e-12
GO:0044267 cellular protein metabolic process	GO_BP	4762	2432	1.05819	2.69e-15	2.13e-12
GO:0048608 reproductive structure development	GO_BP	1700	987	1.20298	3e-15	2.32e-12
GO:0044446 intracellular organelle part	GO_CC	3359	1774	1.09429	1.1e-14	2.94e-12
GO:0016568 chromatin modification	GO_BP	444	335	1.56333	4.41e-15	3.32e-12
GO:0044422 organelle part	GO_CC	3365	1775	1.09296	1.49e-14	3.71e-12
GO:0051234 establishment of localization	GO_BP	3633	1899	1.08305	1.75e-14	1.29e-11
GO:0005829 cytosol	GO_CC	1642	943	1.18995	9.03e-14	2.11e-11
GO:0016569 covalent chromatin modification	GO_BP	416	314	1.56396	3.05e-14	2.19e-11
GO:0006810 transport	GO_BP	3558	1850	1.07735	1.69e-13	1.19e-10
GO:0046907 intracellular transport	GO_BP	1422	831	1.21085	1.98e-13	1.36e-10
GO:0005515 protein binding	GO_MF	2684	1438	1.11011	2.71e-13	1.76e-10
GO:0006486 protein glycosylation	GO_BP	225	196	1.80494	4.13e-13	2.61e-10
GO:0009101 glycoprotein biosynthetic process	GO_BP	225	196	1.80494	4.13e-13	2.61e-10
GO:0070085 glycosylation	GO_BP	225	196	1.80494	4.13e-13	2.61e-10
GO:0043413 macromolecule glycosylation	GO_BP	225	196	1.80494	4.13e-13	2.61e-10
GO:0009100 glycoprotein metabolic process	GO_BP	229	198	1.79151	5.02e-13	3.11e-10
GO:0006807 nitrogen compound metabolic process	GO_BP	5653	2794	1.02409	1.1e-12	6.68e-10
GO:0050896 response to stimulus	GO_BP	6222	3049	1.01535	1.22e-12	7.25e-10
GO:0005794 Golgi apparatus	GO_CC	946	578	1.26598	6.19e-12	1.36e-09
GO:0016570 histone modification	GO_BP	368	274	1.54274	3.69e-12	2.16e-09
GO:0006325 chromatin organization	GO_BP	563	379	1.39483	6.38e-12	3.67e-09
GO:0065007 biological regulation	GO_BP	6172	3010	1.01049	9.42e-12	5.32e-09
GO:0010228 vegetative to reproductive phase transition of meristem	GO_BP	450	316	1.455	1.22e-11	6.75e-09
GO:0040029 regulation of gene expression, epigenetic	GO_BP	491	338	1.42634	1.33e-11	7.24e-09
GO:0006342 chromatin silencing	GO_BP	241	196	1.68511	2.67e-11	1.43e-08
GO:0043234 protein complex	GO_CC	1349	768	1.17961	7.01e-11	1.46e-08
GO:0004713 protein tyrosine kinase activity	GO_MF	333	249	1.54933	2.59e-11	1.62e-08
GO:0045814 negative regulation of gene expression, epigenetic	GO_BP	245	198	1.67451	3.08e-11	1.62e-08
GO:0016071 mRNA metabolic process	GO_BP	379	274	1.49796	3.34e-11	1.73e-08
GO:0005215 transporter activity	GO_MF	1296	743	1.18788	5.69e-11	3.43e-08
GO:0006139 nucleobase-containing compound metabolic process	GO_BP	4783	2367	1.02539	8.49e-11	4.33e-08
GO:0004386 helicase activity	GO_MF	167	149	1.84867	7.97e-11	4.63e-08
GO:0009628 response to abiotic stimulus	GO_BP	2615	1369	1.08473	1.17e-10	5.89e-08
GO:0008213 protein alkylation	GO_BP	302	225	1.54371	2.88e-10	1.38e-07
GO:0016571 histone methylation	GO_BP	293	220	1.55577	2.79e-10	1.38e-07
GO:0006479 protein methylation	GO_BP	302	225	1.54371	2.88e-10	1.38e-07
GO:0006396 RNA processing	GO_BP	958	568	1.22849	3e-10	1.42e-07
GO:0048519 negative regulation of biological process	GO_BP	1215	695	1.18522	3.23e-10	1.48e-07
GO:0022403 cell cycle phase	GO_BP	351	252	1.48759	3.22e-10	1.48e-07
GO:0006508 proteolysis	GO_BP	940	558	1.22997	3.78e-10	1.71e-07
GO:0016458 gene silencing	GO_BP	433	296	1.41642	4.08e-10	1.82e-07
GO:0007017 microtubule-based process	GO_BP	313	229	1.51593	6.3e-10	2.77e-07
GO:0000279 M phase	GO_BP	304	223	1.51992	8.93e-10	3.87e-07
GO:0048523 negative regulation of cellular process	GO_BP	779	473	1.25809	9.64e-10	4.12e-07
GO:0044425 membrane part	GO_CC	2436	1263	1.07427	3.66e-09	7.2e-07
GO:0051301 cell division	GO_BP	362	253	1.44811	1.77e-09	7.47e-07
GO:0051321 meiotic cell cycle	GO_BP	272	203	1.54638	1.88e-09	7.82e-07
GO:0051128 regulation of cellular component organization	GO_BP	274	204	1.54266	1.97e-09	8.08e-07
GO:0006310 DNA recombination	GO_BP	253	192	1.57243	2.06e-09	8.35e-07
GO:0016192 vesicle-mediated transport	GO_BP	597	375	1.30151	3.45e-09	1.38e-06
GO:0007059 chromosome segregation	GO_BP	166	140	1.74747	3.53e-09	1.4e-06
GO:0044431 Golgi apparatus part	GO_CC	305	217	1.47418	8.86e-09	1.66e-06
GO:0007126 meiosis	GO_BP	218	170	1.61578	4.41e-09	1.7e-06
GO:0051327 M phase of meiotic cell cycle	GO_BP	218	170	1.61578	4.41e-09	1.7e-06
GO:0050793 regulation of developmental process	GO_BP	829	491	1.2272	5.35e-09	2.04e-06
GO:0000278 mitotic cell cycle	GO_BP	303	217	1.48391	6.07e-09	2.28e-06
GO:0009507 chloroplast	GO_CC	3889	1921	1.02348	1.28e-08	2.29e-06
GO:0042180 cellular ketone metabolic process	GO_BP	2121	1111	1.08533	7.51e-09	2.79e-06
GO:0009536 plastid	GO_CC	3966	1953	1.02033	1.82e-08	3.09e-06
GO:0009314 response to radiation	GO_BP	1257	699	1.15221	8.88e-09	3.26e-06
GO:0065008 regulation of biological quality	GO_BP	1637	881	1.11511	9.48e-09	3.39e-06
GO:0043436 oxoacid metabolic process	GO_BP	2099	1099	1.08486	9.75e-09	3.39e-06
GO:0019752 carboxylic acid metabolic process	GO_BP	2099	1099	1.08486	9.75e-09	3.39e-06
GO:0006082 organic acid metabolic process	GO_BP	2101	1100	1.08482	9.66e-09	3.39e-06
GO:0016051 carbohydrate biosynthetic process	GO_BP	1069	607	1.17652	9.73e-09	3.39e-06
GO:0009892 negative regulation of metabolic process	GO_BP	640	393	1.27234	9.9e-09	3.4e-06
GO:0006950 response to stress	GO_BP	4037	1990	1.02137	1.03e-08	3.49e-06
GO:0010605 negative regulation of macromolecule metabolic process	GO_BP	617	381	1.27947	1.06e-08	3.51e-06
GO:0030029 actin filament-based process	GO_BP	259	191	1.528	1.05e-08	3.51e-06
GO:0034968 histone lysine methylation	GO_BP	242	181	1.54972	1.23e-08	4.05e-06
GO:0031324 negative regulation of cellular metabolic process	GO_BP	447	292	1.35352	1.33e-08	4.33e-06
GO:0034637 cellular carbohydrate biosynthetic process	GO_BP	938	541	1.19504	1.36e-08	4.38e-06
GO:0070727 cellular macromolecule localization	GO_BP	1091	616	1.16989	1.39e-08	4.44e-06
GO:0009790 embryo development	GO_BP	631	387	1.27078	1.41e-08	4.47e-06
GO:0031047 gene silencing by RNA	GO_BP	354	242	1.41645	1.54e-08	4.81e-06
GO:0006730 one-carbon metabolic process	GO_BP	575	357	1.28644	2e-08	6.21e-06
GO:0030163 protein catabolic process	GO_BP	537	337	1.3003	2.25e-08	6.91e-06
GO:0022804 active transmembrane transporter activity	GO_MF	595	369	1.28499	1.27e-08	7.15e-06
GO:0010629 negative regulation of gene expression	GO_BP	592	365	1.2775	2.4e-08	7.3e-06
GO:0006066 alcohol metabolic process	GO_BP	1142	638	1.15756	2.44e-08	7.33e-06
GO:0032259 methylation	GO_BP	545	340	1.29262	3.03e-08	9.04e-06
GO:0033043 regulation of organelle organization	GO_BP	175	140	1.6576	3.36e-08	9.73e-06
GO:0045892 negative regulation of transcription, DNA-dependent	GO_BP	398	263	1.36918	3.33e-08	9.73e-06
GO:0051253 negative regulation of RNA metabolic process	GO_BP	398	263	1.36918	3.33e-08	9.73e-06
GO:0008104 protein localization	GO_BP	1214	671	1.14523	3.48e-08	1e-05
GO:0048869 cellular developmental process	GO_BP	1439	779	1.12167	3.52e-08	1e-05
GO:0050789 regulation of biological process	GO_BP	5191	2498	0.997082	3.63e-08	1.02e-05
GO:0000910 cytokinesis	GO_BP	235	174	1.53416	3.78e-08	1.03e-05
GO:0009653 anatomical structure morphogenesis	GO_BP	1762	932	1.09597	3.71e-08	1.03e-05
GO:0006974 response to DNA damage stimulus	GO_BP	350	237	1.40304	3.77e-08	1.03e-05
GO:0008380 RNA splicing	GO_BP	300	210	1.4504	3.72e-08	1.03e-05
GO:0043414 macromolecule methylation	GO_BP	537	335	1.29259	3.82e-08	1.03e-05
GO:0010558 negative regulation of macromolecule biosynthetic process	GO_BP	416	272	1.35477	3.87e-08	1.04e-05
GO:0007062 sister chromatid cohesion	GO_BP	142	120	1.75098	4.11e-08	1.08e-05
GO:0044257 cellular protein catabolic process	GO_BP	522	327	1.29798	4.11e-08	1.08e-05
GO:0045934 negative regulation of nucleobase-containing compound metabolic process	GO_BP	411	269	1.35613	4.3e-08	1.12e-05
GO:0051172 negative regulation of nitrogen compound metabolic process	GO_BP	413	270	1.35457	4.37e-08	1.12e-05
GO:0006304 DNA modification	GO_BP	183	144	1.63042	4.37e-08	1.12e-05
GO:0006401 RNA catabolic process	GO_BP	116	104	1.85765	4.44e-08	1.13e-05
GO:0009890 negative regulation of biosynthetic process	GO_BP	423	275	1.34704	4.71e-08	1.18e-05
GO:0031327 negative regulation of cellular biosynthetic process	GO_BP	423	275	1.34704	4.71e-08	1.18e-05
GO:0051716 cellular response to stimulus	GO_BP	2302	1183	1.0648	4.8e-08	1.2e-05
GO:0016021 integral to membrane	GO_CC	910	519	1.18172	7.65e-08	1.25e-05
GO:0070646 protein modification by small protein removal	GO_BP	184	144	1.62156	5.5e-08	1.36e-05
GO:0034613 cellular protein localization	GO_BP	1057	592	1.16048	6.07e-08	1.49e-05
GO:0051603 proteolysis involved in cellular protein catabolic process	GO_BP	494	311	1.30444	6.21e-08	1.51e-05
GO:0023052 signaling	GO_BP	2317	1188	1.06238	6.35e-08	1.53e-05
GO:0006306 DNA methylation	GO_BP	180	141	1.62307	7.23e-08	1.72e-05
GO:0006305 DNA alkylation	GO_BP	180	141	1.62307	7.23e-08	1.72e-05
GO:0051239 regulation of multicellular organismal process	GO_BP	684	407	1.2329	7.39e-08	1.74e-05
GO:0000226 microtubule cytoskeleton organization	GO_BP	246	178	1.49925	8.14e-08	1.91e-05
GO:0009888 tissue development	GO_BP	999	562	1.16563	8.57e-08	1.99e-05
GO:0000956 nuclear-transcribed mRNA catabolic process	GO_BP	107	97	1.87835	8.71e-08	2e-05
GO:0006402 mRNA catabolic process	GO_BP	107	97	1.87835	8.71e-08	2e-05
GO:0033036 macromolecule localization	GO_BP	1528	816	1.10651	8.79e-08	2e-05
GO:0009165 nucleotide biosynthetic process	GO_BP	336	226	1.39367	1.12e-07	2.52e-05
GO:0006886 intracellular protein transport	GO_BP	1043	582	1.15619	1.13e-07	2.53e-05
GO:0016246 RNA interference	GO_BP	184	142	1.59904	1.21e-07	2.67e-05
GO:0000271 polysaccharide biosynthetic process	GO_BP	587	356	1.25661	1.21e-07	2.67e-05
GO:0006260 DNA replication	GO_BP	337	226	1.38953	1.32e-07	2.89e-05
GO:0009793 embryo development ending in seed dormancy	GO_BP	557	340	1.26477	1.46e-07	3.18e-05
GO:0033205 cell cycle cytokinesis	GO_BP	208	155	1.54404	1.53e-07	3.32e-05
GO:0008026 ATP-dependent helicase activity	GO_MF	119	105	1.82823	6.6e-08	3.46e-05
GO:0070035 purine NTP-dependent helicase activity	GO_MF	119	105	1.82823	6.6e-08	3.46e-05
GO:0005976 polysaccharide metabolic process	GO_BP	707	415	1.21624	1.65e-07	3.55e-05
GO:0033044 regulation of chromosome organization	GO_BP	129	109	1.75076	1.67e-07	3.55e-05
GO:0043543 protein acylation	GO_BP	560	341	1.2617	1.66e-07	3.55e-05
GO:0044459 plasma membrane part	GO_CC	1061	587	1.14634	2.3e-07	3.58e-05
GO:0043169 cation binding	GO_MF	3005	1503	1.03634	8.25e-08	4.19e-05
GO:0043167 ion binding	GO_MF	3006	1503	1.036	8.73e-08	4.3e-05
GO:0046872 metal ion binding	GO_MF	2829	1421	1.04076	9.77e-08	4.67e-05
GO:0031048 chromatin silencing by small RNA	GO_BP	117	101	1.78865	2.35e-07	4.95e-05
GO:0045184 establishment of protein localization	GO_BP	1159	634	1.13343	2.41e-07	4.98e-05
GO:0015031 protein transport	GO_BP	1159	634	1.13343	2.41e-07	4.98e-05
GO:0070647 protein modification by small protein conjugation or removal	GO_BP	413	264	1.32447	2.41e-07	4.98e-05
GO:0033692 cellular polysaccharide biosynthetic process	GO_BP	520	319	1.27109	2.5e-07	5.13e-05
GO:0048229 gametophyte development	GO_BP	524	321	1.2693	2.53e-07	5.15e-05
GO:0018193 peptidyl-amino acid modification	GO_BP	610	364	1.23641	2.88e-07	5.84e-05
GO:0000911 cytokinesis by cell plate formation	GO_BP	204	151	1.53368	2.92e-07	5.87e-05
GO:0048580 regulation of post-embryonic development	GO_BP	453	284	1.299	2.94e-07	5.89e-05
GO:0006487 protein N-linked glycosylation	GO_BP	105	93	1.8352	3.2e-07	6.37e-05
GO:0032989 cellular component morphogenesis	GO_BP	742	429	1.19796	3.48e-07	6.88e-05
GO:0004871 signal transducer activity	GO_MF	275	192	1.44663	1.58e-07	7.14e-05
GO:0060089 molecular transducer activity	GO_MF	275	192	1.44663	1.58e-07	7.14e-05
GO:0048193 Golgi vesicle transport	GO_BP	327	217	1.375	4.02e-07	7.9e-05
GO:0022857 transmembrane transporter activity	GO_MF	1015	566	1.15542	1.8e-07	7.9e-05
GO:0009117 nucleotide metabolic process	GO_BP	685	400	1.20993	4.07e-07	7.95e-05
GO:0042626 ATPase activity, coupled to transmembrane movement of substances	GO_MF	181	139	1.5912	1.98e-07	8.26e-05
GO:0043492 ATPase activity, coupled to movement of substances	GO_MF	181	139	1.5912	1.98e-07	8.26e-05
GO:0016044 cellular membrane organization	GO_BP	543	328	1.25159	4.87e-07	9.38e-05
GO:0061024 membrane organization	GO_BP	543	328	1.25159	4.87e-07	9.38e-05
GO:0006753 nucleoside phosphate metabolic process	GO_BP	687	400	1.2064	5.08e-07	9.72e-05
GO:0048316 seed development	GO_BP	684	398	1.20564	5.68e-07	0.000108
GO:0055085 transmembrane transport	GO_BP	650	381	1.21451	5.78e-07	0.000109
GO:0005996 monosaccharide metabolic process	GO_BP	804	457	1.17774	5.95e-07	0.000111
GO:0048513 organ development	GO_BP	2037	1042	1.0599	5.97e-07	0.000111
GO:0048731 system development	GO_BP	2037	1042	1.0599	5.97e-07	0.000111
GO:0030154 cell differentiation	GO_BP	1116	608	1.12883	6.28e-07	0.000116
GO:0009416 response to light stimulus	GO_BP	1182	639	1.12014	6.99e-07	0.000128
GO:0009908 flower development	GO_BP	937	521	1.15209	7.07e-07	0.000129
GO:0045132 meiotic chromosome segregation	GO_BP	118	99	1.73837	7.46e-07	0.000135
GO:0005768 endosome	GO_CC	276	187	1.40385	9.42e-07	0.000141
GO:0042157 lipoprotein metabolic process	GO_BP	551	330	1.24094	7.95e-07	0.000144
GO:0055086 nucleobase-containing small molecule metabolic process	GO_BP	726	417	1.19011	8.34e-07	0.00015
GO:0006497 protein lipidation	GO_BP	550	329	1.23943	8.94e-07	0.000159
GO:0042158 lipoprotein biosynthetic process	GO_BP	550	329	1.23943	8.94e-07	0.000159
GO:0044264 cellular polysaccharide metabolic process	GO_BP	596	352	1.22373	9.15e-07	0.000162
GO:0009909 regulation of flower development	GO_BP	359	231	1.33324	9.26e-07	0.000163
GO:0000902 cell morphogenesis	GO_BP	687	397	1.19736	9.75e-07	0.00017
GO:0044434 chloroplast part	GO_CC	1210	649	1.11134	1.24e-06	0.000178
GO:0051567 histone H3-K9 methylation	GO_BP	180	134	1.54249	1.06e-06	0.000184
GO:0051052 regulation of DNA metabolic process	GO_BP	198	144	1.50691	1.09e-06	0.000187
GO:0031365 N-terminal protein amino acid modification	GO_BP	533	319	1.24009	1.26e-06	0.000215
GO:0046483 heterocycle metabolic process	GO_BP	1020	558	1.1335	1.26e-06	0.000215
GO:0030054 cell junction	GO_CC	853	476	1.15624	1.59e-06	0.00022
GO:0048468 cell development	GO_BP	694	399	1.19125	1.33e-06	0.000226
GO:0006346 methylation-dependent chromatin silencing	GO_BP	117	97	1.71781	1.37e-06	0.000232
GO:0005911 cell-cell junction	GO_CC	850	474	1.15544	1.76e-06	0.000235
GO:0016820 hydrolase activity, acting on acid anhydrides, catalyzing transmembrane movement of substances	GO_MF	186	139	1.54843	5.81e-07	0.000236
GO:0010154 fruit development	GO_BP	709	406	1.1865	1.45e-06	0.000243
GO:0017038 protein import	GO_BP	368	234	1.31752	1.48e-06	0.000248
GO:0000904 cell morphogenesis involved in differentiation	GO_BP	405	253	1.29436	1.54e-06	0.000257
GO:0006498 N-terminal protein lipidation	GO_BP	529	316	1.23772	1.59e-06	0.000258
GO:0006499 N-terminal protein myristoylation	GO_BP	529	316	1.23772	1.59e-06	0.000258
GO:0018377 protein myristoylation	GO_BP	529	316	1.23772	1.59e-06	0.000258
GO:0051726 regulation of cell cycle	GO_BP	296	196	1.372	1.57e-06	0.000258
GO:0055044 symplast	GO_CC	848	472	1.15328	2.14e-06	0.000259
GO:0005802 trans-Golgi network	GO_CC	225	157	1.44579	2.06e-06	0.000259
GO:0009506 plasmodesma	GO_CC	848	472	1.15328	2.14e-06	0.000259
GO:0012505 endomembrane system	GO_CC	255	173	1.40571	2.21e-06	0.000259
GO:0009259 ribonucleotide metabolic process	GO_BP	323	210	1.34712	1.7e-06	0.000275
GO:0006281 DNA repair	GO_BP	305	200	1.35869	1.97e-06	0.000318
GO:0009570 chloroplast stroma	GO_CC	603	350	1.20265	3.12e-06	0.000354
GO:0008270 zinc ion binding	GO_MF	1508	792	1.08821	9.05e-07	0.000359
GO:0030036 actin cytoskeleton organization	GO_BP	184	134	1.50896	2.38e-06	0.000382
GO:0030422 production of siRNA involved in RNA interference	GO_BP	140	109	1.6132	2.49e-06	0.000397
GO:0032504 multicellular organism reproduction	GO_BP	401	249	1.2866	2.57e-06	0.000408
GO:0048610 cellular process involved in reproduction	GO_BP	411	254	1.2805	2.66e-06	0.00042
GO:0009250 glucan biosynthetic process	GO_BP	313	203	1.34382	2.81e-06	0.000441
GO:0009629 response to gravity	GO_BP	162	121	1.5476	3.05e-06	0.000477
GO:0071359 cellular response to dsRNA	GO_BP	143	110	1.59384	3.3e-06	0.000506
GO:0031050 dsRNA fragmentation	GO_BP	143	110	1.59384	3.3e-06	0.000506
GO:0070918 production of small RNA involved in gene silencing by RNA	GO_BP	143	110	1.59384	3.3e-06	0.000506
GO:0043331 response to dsRNA	GO_BP	143	110	1.59384	3.3e-06	0.000506
GO:0033554 cellular response to stress	GO_BP	1431	747	1.08161	3.46e-06	0.000528
GO:0007131 reciprocal meiotic recombination	GO_BP	145	111	1.58615	3.49e-06	0.00053
GO:0007127 meiosis I	GO_BP	153	115	1.55738	4.29e-06	0.000649
GO:0051704 multi-organism process	GO_BP	1804	919	1.05552	4.58e-06	0.000689
GO:0050794 regulation of cellular process	GO_BP	4571	2172	0.98455	4.65e-06	0.000696
GO:0044435 plastid part	GO_CC	1251	658	1.08983	6.66e-06	0.000733
GO:0009630 gravitropism	GO_BP	154	115	1.54727	5.3e-06	0.000791
GO:0048507 meristem development	GO_BP	488	290	1.23131	5.61e-06	0.000832
GO:0035196 production of miRNAs involved in gene silencing by miRNA	GO_BP	130	101	1.60978	6.04e-06	0.000892
GO:0007154 cell communication	GO_BP	705	397	1.16678	6.09e-06	0.000895
GO:0032787 monocarboxylic acid metabolic process	GO_BP	1480	766	1.0724	6.2e-06	0.000907
GO:0006090 pyruvate metabolic process	GO_BP	398	244	1.27027	6.25e-06	0.00091
GO:0044430 cytoskeletal part	GO_CC	160	117	1.51515	8.74e-06	0.000934
GO:0065009 regulation of molecular function	GO_BP	377	232	1.27508	8.63e-06	0.00125
GO:0009658 chloroplast organization	GO_BP	236	158	1.38719	9.94e-06	0.00143
GO:0009553 embryo sac development	GO_BP	242	161	1.37848	1.06e-05	0.00152
GO:0044042 glucan metabolic process	GO_BP	432	259	1.24224	1.09e-05	0.00155
GO:0006605 protein targeting	GO_BP	906	491	1.1229	1.1e-05	0.00157
GO:0040007 growth	GO_BP	938	506	1.11773	1.17e-05	0.00165
GO:0009933 meristem structural organization	GO_BP	254	167	1.3623	1.18e-05	0.00166
GO:0045010 actin nucleation	GO_BP	102	83	1.68604	1.22e-05	0.00171
GO:0050790 regulation of catalytic activity	GO_BP	331	207	1.29578	1.24e-05	0.00173
GO:0046364 monosaccharide biosynthetic process	GO_BP	191	133	1.4428	1.27e-05	0.00176
GO:0023060 signal transmission	GO_BP	1743	883	1.04967	1.28e-05	0.00178
GO:0006073 cellular glucan metabolic process	GO_BP	388	236	1.26029	1.29e-05	0.00178
GO:0009640 photomorphogenesis	GO_BP	232	155	1.38431	1.3e-05	0.00178
GO:0031967 organelle envelope	GO_CC	925	497	1.11328	1.87e-05	0.0019
GO:0031975 envelope	GO_CC	925	497	1.11328	1.87e-05	0.0019
GO:0009606 tropism	GO_BP	166	119	1.48535	1.4e-05	0.00192
GO:0007166 cell surface receptor signaling pathway	GO_BP	161	116	1.49287	1.52e-05	0.00207
GO:0016757 transferase activity, transferring glycosyl groups	GO_MF	592	342	1.197	5.42e-06	0.0021
GO:0070011 peptidase activity, acting on L-amino acid peptides	GO_MF	518	305	1.22	5.65e-06	0.00214
GO:0006261 DNA-dependent DNA replication	GO_BP	256	167	1.35165	1.61e-05	0.00218
GO:0048532 anatomical structure arrangement	GO_BP	258	168	1.34921	1.63e-05	0.0022
GO:0007015 actin filament organization	GO_BP	156	113	1.50087	1.65e-05	0.00222
GO:0003774 motor activity	GO_MF	86	75	1.80698	6.11e-06	0.00226
GO:0009532 plastid stroma	GO_CC	637	357	1.16123	2.34e-05	0.0023
GO:0034641 cellular nitrogen compound metabolic process	GO_BP	1369	707	1.07005	1.72e-05	0.00231
GO:0016788 hydrolase activity, acting on ester bonds	GO_MF	1027	552	1.11367	6.43e-06	0.00232
GO:0006094 gluconeogenesis	GO_BP	169	120	1.47124	1.76e-05	0.00234
GO:0010090 trichome morphogenesis	GO_BP	151	110	1.5094	1.78e-05	0.00237
GO:0008233 peptidase activity	GO_MF	546	318	1.20677	7e-06	0.00247
GO:0015399 primary active transmembrane transporter activity	GO_MF	234	158	1.39904	7.14e-06	0.00247
GO:0005856 cytoskeleton	GO_CC	197	134	1.40938	2.63e-05	0.00252
GO:0015405 P-P-bond-hydrolysis-driven transmembrane transporter activity	GO_MF	233	157	1.39615	8.25e-06	0.00274
GO:0030695 GTPase regulator activity	GO_MF	97	81	1.73023	8.09e-06	0.00274
GO:0060589 nucleoside-triphosphatase regulator activity	GO_MF	104	85	1.69346	8.62e-06	0.0028
GO:0015075 ion transmembrane transporter activity	GO_MF	587	337	1.18955	9.29e-06	0.00296
GO:0005083 small GTPase regulator activity	GO_MF	86	74	1.78288	9.64e-06	0.00302
GO:0016874 ligase activity	GO_MF	507	297	1.21377	9.95e-06	0.00305
GO:0019319 hexose biosynthetic process	GO_BP	182	126	1.43446	2.54e-05	0.00336
GO:0009941 chloroplast envelope	GO_CC	572	323	1.17003	3.64e-05	0.00341
GO:0044428 nuclear part	GO_CC	642	357	1.15219	3.74e-05	0.00341
GO:0080008 Cul4-RING ubiquitin ligase complex	GO_CC	121	91	1.55828	3.97e-05	0.00354
GO:0052249 modulation of RNA levels in other organism involved in symbiotic interaction	GO_BP	102	81	1.64541	2.8e-05	0.00366
GO:0009616 virus induced gene silencing	GO_BP	102	81	1.64541	2.8e-05	0.00366
GO:0052018 modulation by symbiont of RNA levels in host	GO_BP	102	81	1.64541	2.8e-05	0.00366
GO:0007292 female gamete generation	GO_BP	141	103	1.51359	2.98e-05	0.00388
GO:0019941 modification-dependent protein catabolic process	GO_BP	409	243	1.23104	3.09e-05	0.00397
GO:0010498 proteasomal protein catabolic process	GO_BP	211	141	1.38461	3.07e-05	0.00397
GO:0043632 modification-dependent macromolecule catabolic process	GO_BP	409	243	1.23104	3.09e-05	0.00397
GO:0048609 multicellular organismal reproductive process	GO_BP	374	225	1.24652	3.37e-05	0.00431
GO:0022892 substrate-specific transporter activity	GO_MF	951	511	1.11334	1.43e-05	0.00431
GO:0019318 hexose metabolic process	GO_BP	602	338	1.16335	3.41e-05	0.00435
GO:0009526 plastid envelope	GO_CC	597	333	1.15574	5.63e-05	0.00489
GO:0010026 trichome differentiation	GO_BP	166	116	1.4479	3.91e-05	0.00494
GO:0035315 hair cell differentiation	GO_BP	166	116	1.4479	3.91e-05	0.00494
GO:0000151 ubiquitin ligase complex	GO_CC	234	151	1.33706	5.81e-05	0.00494
GO:0009560 embryo sac egg cell differentiation	GO_BP	139	101	1.50555	4.1e-05	0.00517
GO:0016779 nucleotidyltransferase activity	GO_MF	182	127	1.44584	1.82e-05	0.0054
GO:0006511 ubiquitin-dependent protein catabolic process	GO_BP	404	239	1.22576	4.37e-05	0.00548
GO:0016926 protein desumoylation	GO_BP	80	67	1.7353	4.39e-05	0.00548
GO:0010267 production of ta-siRNAs involved in RNA interference	GO_BP	111	85	1.58667	4.49e-05	0.00559
GO:0022610 biological adhesion	GO_BP	96	76	1.64033	5.21e-05	0.00643
GO:0007155 cell adhesion	GO_BP	96	76	1.64033	5.21e-05	0.00643
GO:0006397 mRNA processing	GO_BP	177	121	1.41645	5.36e-05	0.00659
GO:0051607 defense response to virus	GO_BP	155	109	1.45708	5.46e-05	0.00664
GO:0044271 cellular nitrogen compound biosynthetic process	GO_BP	800	431	1.11629	5.47e-05	0.00664
GO:0048518 positive regulation of biological process	GO_BP	886	472	1.10382	5.45e-05	0.00664
GO:0090066 regulation of anatomical structure size	GO_BP	746	405	1.12488	5.6e-05	0.00673
GO:0046777 protein autophosphorylation	GO_BP	146	104	1.47594	5.58e-05	0.00673
GO:0032535 regulation of cellular component size	GO_BP	746	405	1.12488	5.6e-05	0.00673
GO:0010212 response to ionizing radiation	GO_BP	93	74	1.64869	5.79e-05	0.00694
GO:0046165 alcohol biosynthetic process	GO_BP	292	181	1.28435	5.91e-05	0.00705
GO:0048037 cofactor binding	GO_MF	479	279	1.20686	2.45e-05	0.00713
GO:0007031 peroxisome organization	GO_BP	123	91	1.53294	6.05e-05	0.00716
GO:0009561 megagametogenesis	GO_BP	187	126	1.39611	6.04e-05	0.00716
GO:0007276 gamete generation	GO_BP	189	127	1.39229	6.17e-05	0.00727
GO:0010014 meristem initiation	GO_BP	165	114	1.43156	6.34e-05	0.00744
GO:0004872 receptor activity	GO_MF	100	80	1.6576	2.62e-05	0.00748
GO:0044283 small molecule biosynthetic process	GO_BP	1859	923	1.02875	6.71e-05	0.00786
GO:0051169 nuclear transport	GO_BP	213	139	1.35215	7.7e-05	0.00895
GO:0006913 nucleocytoplasmic transport	GO_BP	213	139	1.35215	7.7e-05	0.00895
GO:0051817 modification of morphology or physiology of other organism involved in symbiotic interaction	GO_BP	110	83	1.56342	7.8e-05	0.00899
GO:0044003 modification by symbiont of host morphology or physiology	GO_BP	110	83	1.56342	7.8e-05	0.00899
GO:0044106 cellular amine metabolic process	GO_BP	944	497	1.09087	8.09e-05	0.0093
GO:0006221 pyrimidine nucleotide biosynthetic process	GO_BP	150	105	1.4504	8.39e-05	0.00961
GO:0016049 cell growth	GO_BP	710	385	1.12355	9.03e-05	0.0103
GO:0010564 regulation of cell cycle process	GO_BP	147	103	1.45181	9.48e-05	0.0108
GO:0008361 regulation of cell size	GO_BP	734	396	1.11786	9.85e-05	0.0112
GO:0007165 signal transduction	GO_BP	1659	828	1.03413	9.89e-05	0.0112
GO:0009308 amine metabolic process	GO_BP	1030	536	1.07824	0.000102	0.0114
GO:0050665 hydrogen peroxide biosynthetic process	GO_BP	80	65	1.6835	0.000104	0.0117
GO:0048589 developmental growth	GO_BP	781	418	1.10896	0.000106	0.0118
GO:0006163 purine nucleotide metabolic process	GO_BP	217	140	1.33677	0.000106	0.0118
GO:0016441 posttranscriptional gene silencing	GO_BP	246	155	1.30553	0.000109	0.0121
GO:0009856 pollination	GO_BP	369	217	1.21849	0.000122	0.0135
GO:0042578 phosphoric ester hydrolase activity	GO_MF	377	225	1.2366	4.84e-05	0.0136
GO:0006220 pyrimidine nucleotide metabolic process	GO_BP	154	106	1.42618	0.000124	0.0136
GO:0000394 RNA splicing, via endonucleolytic cleavage and ligation	GO_BP	143	100	1.44895	0.000125	0.0137
GO:0007018 microtubule-based movement	GO_BP	69	58	1.74168	0.000129	0.0141
GO:0006399 tRNA metabolic process	GO_BP	158	108	1.4163	0.00013	0.0142
GO:0035194 posttranscriptional gene silencing by RNA	GO_BP	238	150	1.30588	0.000138	0.015
GO:0008094 DNA-dependent ATPase activity	GO_MF	50	48	1.98912	5.73e-05	0.0155
GO:0003777 microtubule motor activity	GO_MF	66	58	1.82085	5.65e-05	0.0155
GO:0004888 transmembrane signaling receptor activity	GO_MF	58	53	1.89338	5.84e-05	0.0156
GO:0048522 positive regulation of cellular process	GO_BP	787	419	1.10313	0.000144	0.0156
GO:0070887 cellular response to chemical stimulus	GO_BP	1403	707	1.04412	0.000145	0.0156
GO:0009615 response to virus	GO_BP	185	122	1.3664	0.000149	0.016
GO:0009260 ribonucleotide biosynthetic process	GO_BP	229	145	1.31196	0.000151	0.0162
GO:0010638 positive regulation of organelle organization	GO_BP	58	51	1.82193	0.000152	0.0162
GO:0010608 posttranscriptional regulation of gene expression	GO_BP	329	196	1.23438	0.000152	0.0162
GO:0009309 amine biosynthetic process	GO_BP	524	292	1.15462	0.000162	0.0172
GO:0010332 response to gamma radiation	GO_BP	75	61	1.68523	0.000164	0.0173
GO:0015630 microtubule cytoskeleton	GO_CC	122	87	1.47757	0.000209	0.0174
GO:0008544 epidermis development	GO_BP	465	263	1.1719	0.000169	0.0177
GO:0007398 ectoderm development	GO_BP	465	263	1.1719	0.000169	0.0177
GO:0009887 organ morphogenesis	GO_BP	624	340	1.12897	0.000174	0.0182
GO:0009218 pyrimidine ribonucleotide metabolic process	GO_BP	147	101	1.42362	0.000184	0.0192
GO:0000737 DNA catabolic process, endonucleolytic	GO_BP	93	71	1.58185	0.000193	0.02
GO:0007129 synapsis	GO_BP	88	68	1.60109	0.000204	0.0211
GO:0070192 chromosome organization involved in meiosis	GO_BP	88	68	1.60109	0.000204	0.0211
GO:0009913 epidermal cell differentiation	GO_BP	463	261	1.16802	0.000207	0.0214
GO:0031224 intrinsic to membrane	GO_CC	1171	595	1.05281	0.000263	0.0214
GO:0006006 glucose metabolic process	GO_BP	554	305	1.14072	0.000218	0.0224
GO:0042138 meiotic DNA double-strand break formation	GO_BP	92	70	1.57652	0.000228	0.0233
GO:0031461 cullin-RING ubiquitin ligase complex	GO_CC	161	107	1.37704	0.000297	0.0236
GO:0006308 DNA catabolic process	GO_BP	101	75	1.53861	0.000235	0.024
GO:0007167 enzyme linked receptor protein signaling pathway	GO_BP	130	91	1.4504	0.000238	0.0241
GO:0044419 interspecies interaction between organisms	GO_BP	130	91	1.4504	0.000238	0.0241
GO:0007169 transmembrane receptor protein tyrosine kinase signaling pathway	GO_BP	130	91	1.4504	0.000238	0.0241
GO:0051130 positive regulation of cellular component organization	GO_BP	63	53	1.74311	0.000242	0.0244
GO:0051701 interaction with host	GO_BP	123	87	1.46556	0.000253	0.0254
GO:0016053 organic acid biosynthetic process	GO_BP	1113	568	1.05741	0.000265	0.0264
GO:0046394 carboxylic acid biosynthetic process	GO_BP	1113	568	1.05741	0.000265	0.0264
GO:0009220 pyrimidine ribonucleotide biosynthetic process	GO_BP	140	96	1.4208	0.000275	0.0273
GO:0043247 telomere maintenance in response to DNA damage	GO_BP	52	46	1.83292	0.000285	0.0283
GO:0010038 response to metal ion	GO_BP	603	327	1.12362	0.000291	0.0287
GO:0048573 photoperiodism, flowering	GO_BP	163	108	1.37286	0.000302	0.0298
GO:0042546 cell wall biogenesis	GO_BP	333	195	1.21333	0.000305	0.03
GO:0046914 transition metal ion binding	GO_MF	2298	1118	1.00805	0.000116	0.0303
GO:0006520 cellular amino acid metabolic process	GO_BP	880	458	1.07838	0.000311	0.0304
GO:0048508 embryonic meristem development	GO_BP	59	50	1.75593	0.000318	0.031
GO:0051186 cofactor metabolic process	GO_BP	749	396	1.09548	0.000321	0.0312
GO:0051640 organelle localization	GO_BP	154	103	1.38582	0.000323	0.0313
GO:0044403 symbiosis, encompassing mutualism through parasitism	GO_BP	128	89	1.44069	0.000324	0.0313
GO:0006629 lipid metabolic process	GO_BP	1767	867	1.01665	0.000326	0.0314
GO:0046578 regulation of Ras protein signal transduction	GO_BP	46	42	1.89182	0.00033	0.0314
GO:0007265 Ras protein signal transduction	GO_BP	46	42	1.89182	0.00033	0.0314
GO:0051056 regulation of small GTPase mediated signal transduction	GO_BP	46	42	1.89182	0.00033	0.0314
GO:0008283 cell proliferation	GO_BP	264	160	1.25576	0.000327	0.0314
GO:0008652 cellular amino acid biosynthetic process	GO_BP	501	277	1.1456	0.000338	0.0319
GO:0044255 cellular lipid metabolic process	GO_BP	1394	696	1.03451	0.000338	0.0319
GO:0071554 cell wall organization or biogenesis	GO_BP	958	494	1.06844	0.000337	0.0319
GO:0000338 protein deneddylation	GO_BP	101	74	1.5181	0.000341	0.032
GO:0010388 cullin deneddylation	GO_BP	101	74	1.5181	0.000341	0.032
GO:0016558 protein import into peroxisome matrix	GO_BP	94	70	1.54298	0.000351	0.0329
GO:0071322 cellular response to carbohydrate stimulus	GO_BP	125	87	1.44211	0.000367	0.0341
GO:0009648 photoperiodism	GO_BP	168	110	1.35667	0.000367	0.0341
GO:0006625 protein targeting to peroxisome	GO_BP	96	71	1.53242	0.000368	0.0341
GO:0032200 telomere organization	GO_BP	63	52	1.71022	0.000376	0.0347
GO:0000723 telomere maintenance	GO_BP	63	52	1.71022	0.000376	0.0347
GO:0030258 lipid modification	GO_BP	222	138	1.288	0.000377	0.0347
GO:0006302 double-strand break repair	GO_BP	109	78	1.48271	0.000399	0.0365
GO:0006200 ATP catabolic process	GO_BP	55	47	1.77062	0.000417	0.0381
GO:0009067 aspartate family amino acid biosynthetic process	GO_BP	126	87	1.43067	0.00044	0.04
GO:0043574 peroxisomal transport	GO_BP	97	71	1.51662	0.000452	0.0411
GO:0060249 anatomical structure homeostasis	GO_BP	64	52	1.6835	0.000485	0.0438
GO:0040008 regulation of growth	GO_BP	297	175	1.22087	0.000484	0.0438
GO:0032204 regulation of telomere maintenance	GO_BP	54	46	1.76504	0.000501	0.0449
GO:0032844 regulation of homeostatic process	GO_BP	54	46	1.76504	0.000501	0.0449
GO:0043087 regulation of GTPase activity	GO_BP	41	38	1.92039	0.000513	0.0459
GO:0048364 root development	GO_BP	581	313	1.11624	0.000531	0.0474
GO:0010016 shoot morphogenesis	GO_BP	523	285	1.1291	0.000548	0.0488
GO:0030705 cytoskeleton-dependent intracellular transport	GO_BP	82	62	1.56663	0.000562	0.0498
GO:0030048 actin filament-based movement	GO_BP	82	62	1.56663	0.000562	0.0498
GO-terms enriched in genes with hyper methylated DMPs (n =8577) in either SMM or SSS (but not both), compared to genomic background
Description	Category	NO. Genes	NO. Genes in Overlap (k)	Enrichment	p value	FDR
GO:0005623 cell	GO_CC	21652	7367	1.01034	1.41e-103	2.35e-100
GO:0044464 cell part	GO_CC	21652	7367	1.01034	1.41e-103	2.35e-100
GO:0003824 catalytic activity	GO_MF	8725	3548	1.20752	1.17e-79	1.68e-75
GO:0000166 nucleotide binding	GO_MF	3437	1737	1.50071	2.43e-79	1.74e-75
GO:0017076 purine nucleotide binding	GO_MF	2596	1402	1.60369	4.28e-76	2.05e-72
GO:0001882 nucleoside binding	GO_MF	2344	1296	1.64181	1.79e-74	6.43e-71
GO:0032555 purine ribonucleotide binding	GO_MF	2430	1328	1.62281	4.26e-74	9.04e-71
GO:0001883 purine nucleoside binding	GO_MF	2336	1291	1.64108	4.53e-74	9.04e-71
GO:0032553 ribonucleotide binding	GO_MF	2430	1328	1.62281	4.26e-74	9.04e-71
GO:0030554 adenyl nucleotide binding	GO_MF	2334	1290	1.64121	5.04e-74	9.04e-71
GO:0032559 adenyl ribonucleotide binding	GO_MF	2172	1218	1.66519	2.75e-72	4.38e-69
GO:0005524 ATP binding	GO_MF	1999	1133	1.68304	9.33e-69	1.34e-65
GO:0005622 intracellular	GO_CC	19271	6454	0.994492	1.83e-49	2.04e-46
GO:0044424 intracellular part	GO_CC	19186	6416	0.993016	1.82e-47	1.52e-44
GO:0006464 cellular protein modification process	GO_BP	2764	1304	1.40093	1.94e-45	5.54e-41
GO:0009987 cellular process	GO_BP	14300	4991	1.0364	7.87e-44	1.12e-39
GO:0016740 transferase activity	GO_MF	2997	1367	1.35444	5.49e-42	7.16e-39
GO:0043412 macromolecule modification	GO_BP	3188	1437	1.33849	2.96e-42	2.82e-38
GO:0043687 post-translational protein modification	GO_BP	2069	1005	1.44239	3.05e-38	2.18e-34
GO:0017111 nucleoside-triphosphatase activity	GO_MF	824	507	1.82708	1.11e-36	1.33e-33
GO:0016462 pyrophosphatase activity	GO_MF	852	518	1.80537	1.76e-36	1.94e-33
GO:0016772 transferase activity, transferring phosphorus-containing groups	GO_MF	1585	811	1.51939	2.51e-36	2.57e-33
GO:0016818 hydrolase activity, acting on acid anhydrides, in phosphorus-containing anhydrides	GO_MF	864	521	1.79061	5.17e-36	4.94e-33
GO:0016817 hydrolase activity, acting on acid anhydrides	GO_MF	878	526	1.77897	8.17e-36	7.32e-33
GO:0016020 membrane	GO_CC	6079	2369	1.1572	1.28e-35	8.54e-33
GO:0005488 binding	GO_MF	11174	3977	1.05687	1.16e-35	9.77e-33
GO:0016043 cellular component organization	GO_BP	3130	1362	1.29214	3.28e-34	1.87e-30
GO:0016773 phosphotransferase activity, alcohol group as acceptor	GO_MF	1272	666	1.55476	6.48e-32	5.16e-29
GO:0016301 kinase activity	GO_MF	1351	696	1.52978	8.77e-32	6.62e-29
GO:0016787 hydrolase activity	GO_MF	3072	1323	1.27884	1.28e-31	9.21e-29
GO:0004672 protein kinase activity	GO_MF	1110	594	1.58906	2.53e-30	1.73e-27
GO:0006996 organelle organization	GO_BP	2037	944	1.37612	3.23e-30	1.54e-26
GO:0006468 protein phosphorylation	GO_BP	1135	602	1.57499	5.77e-30	2.36e-26
GO:0043229 intracellular organelle	GO_CC	16829	5579	0.984407	3.88e-28	1.64e-25
GO:0043227 membrane-bounded organelle	GO_CC	16614	5517	0.986064	3.72e-28	1.64e-25
GO:0043231 intracellular membrane-bounded organelle	GO_CC	16608	5515	0.986063	3.94e-28	1.64e-25
GO:0043226 organelle	GO_CC	16837	5580	0.984115	5.16e-28	1.92e-25
GO:0005886 plasma membrane	GO_CC	3704	1510	1.21055	1.15e-27	3.85e-25
GO:0016310 phosphorylation	GO_BP	1355	673	1.47486	2.05e-27	7.32e-24
GO:0004674 protein serine/threonine kinase activity	GO_MF	939	506	1.60015	2.04e-26	1.33e-23
GO:0032501 multicellular organismal process	GO_BP	3963	1592	1.19288	5.39e-27	1.71e-23
GO:0008152 metabolic process	GO_BP	13568	4601	1.00696	2.67e-26	7.64e-23
GO:0044238 primary metabolic process	GO_BP	11672	4020	1.02272	2.27e-25	5.88e-22
GO:0016887 ATPase activity	GO_MF	488	309	1.88025	3.83e-24	2.38e-21
GO:0005737 cytoplasm	GO_CC	11643	3991	1.01787	1.16e-23	3.53e-21
GO:0006796 phosphate-containing compound metabolic process	GO_BP	1573	733	1.38373	6.52e-24	1.55e-20
GO:0006793 phosphorus metabolic process	GO_BP	1574	733	1.38285	7.42e-24	1.63e-20
GO:0000003 reproduction	GO_BP	2245	966	1.27772	1.09e-22	2.21e-19
GO:0044237 cellular metabolic process	GO_BP	11467	3923	1.01589	1.83e-22	3.48e-19
GO:0007275 multicellular organismal development	GO_BP	3807	1495	1.1661	5.15e-22	9.2e-19
GO:0022414 reproductive process	GO_BP	2198	944	1.27532	5.59e-22	9.39e-19
GO:0043170 macromolecule metabolic process	GO_BP	9200	3202	1.0335	2.18e-20	3.47e-17
GO:0003006 developmental process involved in reproduction	GO_BP	2026	870	1.27514	3.05e-20	4.58e-17
GO:0032502 developmental process	GO_BP	4034	1553	1.14317	3.38e-20	4.83e-17
GO:0042623 ATPase activity, coupled	GO_MF	360	234	1.93014	1.33e-19	7.95e-17
GO:0007049 cell cycle	GO_BP	802	416	1.54026	1.15e-19	1.56e-16
GO:0048856 anatomical structure development	GO_BP	3344	1306	1.15972	1.91e-18	2.48e-15
GO:0019538 protein metabolic process	GO_BP	5207	1915	1.09209	3.33e-18	4.14e-15
GO:0044260 cellular macromolecule metabolic process	GO_BP	8586	2976	1.02924	1.22e-17	1.46e-14
GO:0009791 post-embryonic development	GO_BP	2161	896	1.2312	1.28e-17	1.46e-14
GO:0051276 chromosome organization	GO_BP	747	383	1.52249	1.35e-17	1.49e-14
GO:0048608 reproductive structure development	GO_BP	1700	730	1.27512	4.73e-17	5.01e-14
GO:0051179 localization	GO_BP	3799	1442	1.12713	5.87e-17	5.99e-14
GO:0044444 cytoplasmic part	GO_CC	9440	3217	1.01194	5.45e-16	1.52e-13
GO:0006259 DNA metabolic process	GO_BP	785	387	1.46392	9.08e-16	8.95e-13
GO:0051234 establishment of localization	GO_BP	3633	1373	1.12223	1.24e-15	1.18e-12
GO:0005634 nucleus	GO_CC	9320	3164	1.00808	6.84e-15	1.76e-12
GO:0022402 cell cycle process	GO_BP	586	307	1.55567	2.94e-15	2.71e-12
GO:0044267 cellular protein metabolic process	GO_BP	4762	1734	1.08128	4.84e-15	4.32e-12
GO:0007010 cytoskeleton organization	GO_BP	505	273	1.60527	6.44e-15	5.58e-12
GO:0065007 biological regulation	GO_BP	6172	2180	1.04883	1.04e-14	8.68e-12
GO:0006810 transport	GO_BP	3558	1338	1.11667	1.06e-14	8.68e-12
GO:0044262 cellular carbohydrate metabolic process	GO_BP	1771	731	1.22567	3.71e-14	2.94e-11
GO:0004713 protein tyrosine kinase activity	GO_MF	333	197	1.7567	8.68e-14	4.98e-11
GO:0044281 small molecule metabolic process	GO_BP	4053	1490	1.09166	7.48e-14	5.78e-11
GO:0051641 cellular localization	GO_BP	1611	668	1.23128	2.63e-13	1.98e-10
GO:0016568 chromatin modification	GO_BP	444	239	1.59842	4.32e-13	3.16e-10
GO:0005975 carbohydrate metabolic process	GO_BP	2239	881	1.16842	4.7e-13	3.35e-10
GO:0050896 response to stimulus	GO_BP	6222	2169	1.03516	8.51e-13	5.93e-10
GO:0005215 transporter activity	GO_MF	1296	552	1.26477	1.2e-12	6.6e-10
GO:0009056 catabolic process	GO_BP	2175	856	1.16867	1.02e-12	6.92e-10
GO:0006486 protein glycosylation	GO_BP	225	145	1.91365	1.67e-12	1.04e-09
GO:0009101 glycoprotein biosynthetic process	GO_BP	225	145	1.91365	1.67e-12	1.04e-09
GO:0070085 glycosylation	GO_BP	225	145	1.91365	1.67e-12	1.04e-09
GO:0043413 macromolecule glycosylation	GO_BP	225	145	1.91365	1.67e-12	1.04e-09
GO:0044248 cellular catabolic process	GO_BP	2088	824	1.17185	1.83e-12	1.11e-09
GO:0009100 glycoprotein metabolic process	GO_BP	229	146	1.89319	2.52e-12	1.5e-09
GO:0051649 establishment of localization in cell	GO_BP	1553	638	1.2199	3.49e-12	2.03e-09
GO:0009057 macromolecule catabolic process	GO_BP	1248	531	1.26345	3.75e-12	2.14e-09
GO:0016569 covalent chromatin modification	GO_BP	416	221	1.57752	8.32e-12	4.66e-09
GO:0009888 tissue development	GO_BP	999	439	1.30489	9.68e-12	5.31e-09
GO:0044265 cellular macromolecule catabolic process	GO_BP	1201	509	1.25849	1.7e-11	9.18e-09
GO:0009790 embryo development	GO_BP	631	301	1.41649	2.58e-11	1.36e-08
GO:0022804 active transmembrane transporter activity	GO_MF	595	287	1.43232	3.01e-11	1.6e-08
GO:0043492 ATPase activity, coupled to movement of substances	GO_MF	181	119	1.95229	6.39e-11	3.16e-08
GO:0042626 ATPase activity, coupled to transmembrane movement of substances	GO_MF	181	119	1.95229	6.39e-11	3.16e-08
GO:0006807 nitrogen compound metabolic process	GO_BP	5653	1961	1.03009	7.02e-11	3.65e-08
GO:0010228 vegetative to reproductive phase transition of meristem	GO_BP	450	229	1.51112	7.69e-11	3.92e-08
GO:0005829 cytosol	GO_CC	1642	653	1.18091	1.65e-10	3.94e-08
GO:0051301 cell division	GO_BP	362	194	1.59136	8.85e-11	4.43e-08
GO:0050793 regulation of developmental process	GO_BP	829	370	1.32533	9.99e-11	4.92e-08
GO:0006325 chromatin organization	GO_BP	563	271	1.42935	1.25e-10	6.05e-08
GO:0040029 regulation of gene expression, epigenetic	GO_BP	491	243	1.46961	1.57e-10	7.47e-08
GO:0050789 regulation of biological process	GO_BP	5191	1809	1.03482	1.75e-10	8.18e-08
GO:0046907 intracellular transport	GO_BP	1422	577	1.2049	1.86e-10	8.59e-08
GO:0016820 hydrolase activity, acting on acid anhydrides, catalyzing transmembrane movement of substances	GO_MF	186	119	1.89981	2.17e-10	1.04e-07
GO:0005515 protein binding	GO_MF	2684	1000	1.10635	2.35e-10	1.09e-07
GO:0016570 histone modification	GO_BP	368	194	1.56542	2.46e-10	1.12e-07
GO:0051128 regulation of cellular component organization	GO_BP	274	156	1.69064	2.53e-10	1.13e-07
GO:0065008 regulation of biological quality	GO_BP	1637	649	1.17726	2.82e-10	1.24e-07
GO:0006139 nucleobase-containing compound metabolic process	GO_BP	4783	1674	1.03928	4.12e-10	1.78e-07
GO:0055085 transmembrane transport	GO_BP	650	300	1.37052	4.24e-10	1.81e-07
GO:0023052 signaling	GO_BP	2317	875	1.12139	4.82e-10	2.02e-07
GO:0009653 anatomical structure morphogenesis	GO_BP	1762	689	1.16115	4.92e-10	2.04e-07
GO:0000278 mitotic cell cycle	GO_BP	303	166	1.62683	5.88e-10	2.4e-07
GO:0007017 microtubule-based process	GO_BP	313	170	1.6128	5.97e-10	2.4e-07
GO:0044425 membrane part	GO_CC	2436	910	1.10928	1.14e-09	2.54e-07
GO:0043234 protein complex	GO_CC	1349	544	1.19747	1.28e-09	2.68e-07
GO:0009793 embryo development ending in seed dormancy	GO_BP	557	264	1.40742	6.84e-10	2.71e-07
GO:0048519 negative regulation of biological process	GO_BP	1215	499	1.21955	9.17e-10	3.59e-07
GO:0016071 mRNA metabolic process	GO_BP	379	195	1.52782	9.82e-10	3.74e-07
GO:0022403 cell cycle phase	GO_BP	351	184	1.55664	9.78e-10	3.74e-07
GO:0045814 negative regulation of gene expression, epigenetic	GO_BP	245	141	1.70895	1.06e-09	3.98e-07
GO:0004386 helicase activity	GO_MF	167	108	1.92036	9.3e-10	4.04e-07
GO:0022857 transmembrane transporter activity	GO_MF	1015	429	1.25507	9.11e-10	4.04e-07
GO:0048513 organ development	GO_BP	2037	777	1.13268	1.27e-09	4.59e-07
GO:0006342 chromatin silencing	GO_BP	241	139	1.71267	1.25e-09	4.59e-07
GO:0048731 system development	GO_BP	2037	777	1.13268	1.27e-09	4.59e-07
GO:0030029 actin filament-based process	GO_BP	259	146	1.6739	1.53e-09	5.45e-07
GO:0051321 meiotic cell cycle	GO_BP	272	151	1.64848	1.76e-09	6.22e-07
GO:0006508 proteolysis	GO_BP	940	400	1.2636	1.81e-09	6.32e-07
GO:0044446 intracellular organelle part	GO_CC	3359	1205	1.06525	3.34e-09	6.57e-07
GO:0005794 Golgi apparatus	GO_CC	946	399	1.25244	4.3e-09	7.99e-07
GO:0044422 organelle part	GO_CC	3365	1205	1.06336	4.59e-09	8.08e-07
GO:0048316 seed development	GO_BP	684	307	1.33278	2.52e-09	8.68e-07
GO:0032989 cellular component morphogenesis	GO_BP	742	328	1.31264	2.56e-09	8.71e-07
GO:0048869 cellular developmental process	GO_BP	1439	570	1.17623	4.03e-09	1.35e-06
GO:0000279 M phase	GO_BP	304	162	1.58241	4.07e-09	1.35e-06
GO:0000902 cell morphogenesis	GO_BP	687	306	1.32264	4.86e-09	1.59e-06
GO:0016458 gene silencing	GO_BP	433	211	1.44701	6.42e-09	2.06e-06
GO:0007059 chromosome segregation	GO_BP	166	104	1.86038	6.43e-09	2.06e-06
GO:0006950 response to stress	GO_BP	4037	1417	1.04229	7.94e-09	2.52e-06
GO:0048507 meristem development	GO_BP	488	231	1.40562	8.47e-09	2.66e-06
GO:0051239 regulation of multicellular organismal process	GO_BP	684	303	1.31542	8.77e-09	2.72e-06
GO:0009628 response to abiotic stimulus	GO_BP	2615	957	1.08672	9.98e-09	3.07e-06
GO:0033043 regulation of organelle organization	GO_BP	175	107	1.81561	1.02e-08	3.09e-06
GO:0000910 cytokinesis	GO_BP	235	132	1.66795	1.06e-08	3.19e-06
GO:0010154 fruit development	GO_BP	709	311	1.30254	1.2e-08	3.56e-06
GO:0070646 protein modification by small protein removal	GO_BP	184	110	1.77522	1.56e-08	4.58e-06
GO:0009630 gravitropism	GO_BP	154	97	1.87037	1.68e-08	4.89e-06
GO:0016571 histone methylation	GO_BP	293	154	1.56074	1.91e-08	5.51e-06
GO:0015399 primary active transmembrane transporter activity	GO_MF	234	131	1.66239	1.39e-08	5.88e-06
GO:0006974 response to DNA damage stimulus	GO_BP	350	176	1.49321	2.15e-08	6.09e-06
GO:0009629 response to gravity	GO_BP	162	100	1.833	2.14e-08	6.09e-06
GO:0016021 integral to membrane	GO_CC	910	378	1.23347	4.03e-08	6.74e-06
GO:0015405 P-P-bond-hydrolysis-driven transmembrane transporter activity	GO_MF	233	130	1.65678	1.83e-08	7.51e-06
GO:0010605 negative regulation of macromolecule metabolic process	GO_BP	617	275	1.3235	2.75e-08	7.71e-06
GO:0048523 negative regulation of cellular process	GO_BP	779	333	1.26936	2.91e-08	8.06e-06
GO:0006310 DNA recombination	GO_BP	253	137	1.60796	3.01e-08	8.26e-06
GO:0006260 DNA replication	GO_BP	337	170	1.49794	3.15e-08	8.57e-06
GO:0043169 cation binding	GO_MF	3005	1079	1.06624	2.25e-08	8.95e-06
GO:0043167 ion binding	GO_MF	3006	1079	1.06588	2.37e-08	9.18e-06
GO:0006479 protein methylation	GO_BP	302	156	1.53389	3.64e-08	9.71e-06
GO:0008213 protein alkylation	GO_BP	302	156	1.53389	3.64e-08	9.71e-06
GO:0051716 cellular response to stimulus	GO_BP	2302	847	1.09258	3.8e-08	1.01e-05
GO:0007062 sister chromatid cohesion	GO_BP	142	90	1.88205	4.38e-08	1.15e-05
GO:0009908 flower development	GO_BP	937	387	1.22644	4.52e-08	1.17e-05
GO:0051726 regulation of cell cycle	GO_BP	296	153	1.53489	4.74e-08	1.22e-05
GO:0009606 tropism	GO_BP	166	100	1.78883	5.18e-08	1.32e-05
GO:0009892 negative regulation of metabolic process	GO_BP	640	281	1.30378	5.6e-08	1.42e-05
GO:0044459 plasma membrane part	GO_CC	1061	427	1.19506	9.54e-08	1.52e-05
GO:0050794 regulation of cellular process	GO_BP	4571	1572	1.02122	6.18e-08	1.55e-05
GO:0046872 metal ion binding	GO_MF	2829	1018	1.06854	4.34e-08	1.64e-05
GO:0051327 M phase of meiotic cell cycle	GO_BP	218	121	1.64818	6.89e-08	1.68e-05
GO:0010629 negative regulation of gene expression	GO_BP	592	263	1.3192	6.81e-08	1.68e-05
GO:0007126 meiosis	GO_BP	218	121	1.64818	6.89e-08	1.68e-05
GO:0009165 nucleotide biosynthetic process	GO_BP	336	167	1.47589	8.73e-08	2.11e-05
GO:0048580 regulation of post-embryonic development	GO_BP	453	211	1.38312	9.37e-08	2.25e-05
GO:0000904 cell morphogenesis involved in differentiation	GO_BP	405	193	1.41507	9.52e-08	2.27e-05
GO:0060089 molecular transducer activity	GO_MF	275	144	1.55491	6.43e-08	2.3e-05
GO:0004871 signal transducer activity	GO_MF	275	144	1.55491	6.43e-08	2.3e-05
GO:0000956 nuclear-transcribed mRNA catabolic process	GO_BP	107	73	2.02589	1.01e-07	2.35e-05
GO:0006402 mRNA catabolic process	GO_BP	107	73	2.02589	1.01e-07	2.35e-05
GO:0006401 RNA catabolic process	GO_BP	116	77	1.9711	1.03e-07	2.39e-05
GO:0030154 cell differentiation	GO_BP	1116	445	1.18406	1.18e-07	2.72e-05
GO:0031324 negative regulation of cellular metabolic process	GO_BP	447	208	1.38176	1.22e-07	2.78e-05
GO:0040007 growth	GO_BP	938	383	1.21247	1.37e-07	3.1e-05
GO:0010558 negative regulation of macromolecule biosynthetic process	GO_BP	416	196	1.39907	1.42e-07	3.19e-05
GO:0048468 cell development	GO_BP	694	297	1.27079	1.48e-07	3.29e-05
GO:0045934 negative regulation of nucleobase-containing compound metabolic process	GO_BP	411	194	1.40164	1.48e-07	3.29e-05
GO:0051253 negative regulation of RNA metabolic process	GO_BP	398	189	1.41012	1.55e-07	3.38e-05
GO:0045892 negative regulation of transcription, DNA-dependent	GO_BP	398	189	1.41012	1.55e-07	3.38e-05
GO:0000226 microtubule cytoskeleton organization	GO_BP	246	130	1.56922	1.86e-07	4.03e-05
GO:0051172 negative regulation of nitrogen compound metabolic process	GO_BP	413	194	1.39485	1.92e-07	4.13e-05
GO:0005976 polysaccharide metabolic process	GO_BP	707	300	1.26002	2.33e-07	4.97e-05
GO:0006304 DNA modification	GO_BP	183	104	1.68756	2.38e-07	5.04e-05
GO:0031327 negative regulation of cellular biosynthetic process	GO_BP	423	197	1.38294	2.47e-07	5.15e-05
GO:0009890 negative regulation of biosynthetic process	GO_BP	423	197	1.38294	2.47e-07	5.15e-05
GO:0033205 cell cycle cytokinesis	GO_BP	208	114	1.62749	2.62e-07	5.42e-05
GO:0033044 regulation of chromosome organization	GO_BP	129	81	1.86454	2.66e-07	5.47e-05
GO:0045010 actin nucleation	GO_BP	102	69	2.00875	2.78e-07	5.67e-05
GO:0009933 meristem structural organization	GO_BP	254	132	1.54318	3.03e-07	6.15e-05
GO:0000911 cytokinesis by cell plate formation	GO_BP	204	112	1.63029	3.11e-07	6.26e-05
GO:0010090 trichome morphogenesis	GO_BP	151	90	1.76987	3.29e-07	6.57e-05
GO:0048532 anatomical structure arrangement	GO_BP	258	133	1.53076	3.84e-07	7.62e-05
GO:0016192 vesicle-mediated transport	GO_BP	597	259	1.28826	3.9e-07	7.68e-05
GO:0009259 ribonucleotide metabolic process	GO_BP	323	158	1.45255	4.02e-07	7.86e-05
GO:0006281 DNA repair	GO_BP	305	151	1.47012	4.19e-07	8.15e-05
GO:0000271 polysaccharide biosynthetic process	GO_BP	587	255	1.28997	4.4e-07	8.49e-05
GO:0016051 carbohydrate biosynthetic process	GO_BP	1069	423	1.175	4.63e-07	8.88e-05
GO:0034968 histone lysine methylation	GO_BP	242	126	1.54608	5.16e-07	9.82e-05
GO:0031047 gene silencing by RNA	GO_BP	354	169	1.41762	5.29e-07	0.0001
GO:0006305 DNA alkylation	GO_BP	180	101	1.66619	5.47e-07	0.000102
GO:0006306 DNA methylation	GO_BP	180	101	1.66619	5.47e-07	0.000102
GO:0006396 RNA processing	GO_BP	958	384	1.19026	5.77e-07	0.000107
GO:0043414 macromolecule methylation	GO_BP	537	236	1.30501	5.94e-07	0.000109
GO:0015075 ion transmembrane transporter activity	GO_MF	587	256	1.29503	3.28e-07	0.000115
GO:0048229 gametophyte development	GO_BP	524	231	1.30905	6.51e-07	0.000119
GO:0009314 response to radiation	GO_BP	1257	485	1.14573	6.85e-07	0.000125
GO:0006730 one-carbon metabolic process	GO_BP	575	249	1.2859	7.23e-07	0.00013
GO:0009909 regulation of flower development	GO_BP	359	170	1.40615	7.24e-07	0.00013
GO:0030036 actin cytoskeleton organization	GO_BP	184	102	1.64611	7.32e-07	0.000131
GO:0032259 methylation	GO_BP	545	238	1.29675	7.73e-07	0.000136
GO:0033692 cellular polysaccharide biosynthetic process	GO_BP	520	229	1.3077	7.7e-07	0.000136
GO:0030163 protein catabolic process	GO_BP	537	235	1.29948	8.01e-07	0.00014
GO:0010014 meristem initiation	GO_BP	165	94	1.69169	8.11e-07	0.000141
GO:0070727 cellular macromolecule localization	GO_BP	1091	428	1.16492	8.13e-07	0.000141
GO:0030695 GTPase regulator activity	GO_MF	97	66	2.02045	4.3e-07	0.000143
GO:0005083 small GTPase regulator activity	GO_MF	86	61	2.10624	4.25e-07	0.000143
GO:0043543 protein acylation	GO_BP	560	243	1.28853	8.67e-07	0.000149
GO:0016926 protein desumoylation	GO_BP	80	57	2.11574	9.01e-07	0.000154
GO:0007015 actin filament organization	GO_BP	156	90	1.71315	9.25e-07	0.000157
GO:0010026 trichome differentiation	GO_BP	166	94	1.6815	9.85e-07	0.000165
GO:0051052 regulation of DNA metabolic process	GO_BP	198	107	1.6047	9.84e-07	0.000165
GO:0035315 hair cell differentiation	GO_BP	166	94	1.6815	9.85e-07	0.000165
GO:0070647 protein modification by small protein conjugation or removal	GO_BP	413	189	1.3589	1.04e-06	0.000173
GO:0031048 chromatin silencing by small RNA	GO_BP	117	73	1.85274	1.19e-06	0.000196
GO:0023060 signal transmission	GO_BP	1743	644	1.09715	1.19e-06	0.000196
GO:0034637 cellular carbohydrate biosynthetic process	GO_BP	938	374	1.18398	1.2e-06	0.000197
GO:0006261 DNA-dependent DNA replication	GO_BP	256	129	1.49633	1.4e-06	0.000228
GO:0016044 cellular membrane organization	GO_BP	543	235	1.28512	1.51e-06	0.000243
GO:0061024 membrane organization	GO_BP	543	235	1.28512	1.51e-06	0.000243
GO:0009117 nucleotide metabolic process	GO_BP	685	285	1.23547	1.65e-06	0.000263
GO:0060589 nucleoside-triphosphatase regulator activity	GO_MF	104	68	1.94157	8.21e-07	0.000268
GO:0022892 substrate-specific transporter activity	GO_MF	951	380	1.18653	8.41e-07	0.000268
GO:0051603 proteolysis involved in cellular protein catabolic process	GO_BP	494	217	1.3044	1.69e-06	0.000269
GO:0044257 cellular protein catabolic process	GO_BP	522	227	1.29131	1.73e-06	0.000274
GO:0032535 regulation of cellular component size	GO_BP	746	306	1.21803	1.8e-06	0.00028
GO:0048508 embryonic meristem development	GO_BP	59	46	2.31517	1.8e-06	0.00028
GO:0090066 regulation of anatomical structure size	GO_BP	746	306	1.21803	1.8e-06	0.00028
GO:0007155 cell adhesion	GO_BP	96	63	1.9487	1.87e-06	0.000287
GO:0022610 biological adhesion	GO_BP	96	63	1.9487	1.87e-06	0.000287
GO:0044264 cellular polysaccharide metabolic process	GO_BP	596	253	1.26052	1.95e-06	0.000297
GO:0006753 nucleoside phosphate metabolic process	GO_BP	687	285	1.23187	1.98e-06	0.000301
GO:0033554 cellular response to stress	GO_BP	1431	537	1.11432	2.39e-06	0.000361
GO:0010638 positive regulation of organelle organization	GO_BP	58	45	2.30389	2.55e-06	0.000383
GO:0016049 cell growth	GO_BP	710	292	1.22124	2.6e-06	0.000388
GO:0008270 zinc ion binding	GO_MF	1508	566	1.11453	1.25e-06	0.000389
GO:0008380 RNA splicing	GO_BP	300	144	1.42534	2.8e-06	0.000417
GO:0008361 regulation of cell size	GO_BP	734	300	1.21367	2.84e-06	0.000421
GO:0003774 motor activity	GO_MF	86	59	2.03718	1.41e-06	0.000431
GO:0051130 positive regulation of cellular component organization	GO_BP	63	47	2.21531	3.28e-06	0.000482
GO:0007154 cell communication	GO_BP	705	289	1.21727	3.57e-06	0.000523
GO:0007165 signal transduction	GO_BP	1659	610	1.09184	3.68e-06	0.000537
GO:0008026 ATP-dependent helicase activity	GO_MF	119	73	1.8216	1.88e-06	0.00055
GO:0070035 purine NTP-dependent helicase activity	GO_MF	119	73	1.8216	1.88e-06	0.00055
GO:0055086 nucleobase-containing small molecule metabolic process	GO_BP	726	296	1.21069	3.85e-06	0.000559
GO:0007166 cell surface receptor signaling pathway	GO_BP	161	89	1.6415	3.89e-06	0.00056
GO:0048589 developmental growth	GO_BP	781	315	1.19767	3.9e-06	0.00056
GO:0012505 endomembrane system	GO_CC	255	126	1.46726	3.88e-06	0.00059
GO:0016246 RNA interference	GO_BP	184	98	1.58156	4.35e-06	0.000619
GO:0018193 peptidyl-amino acid modification	GO_BP	610	255	1.24133	4.33e-06	0.000619
GO:0010564 regulation of cell cycle process	GO_BP	147	83	1.67663	4.44e-06	0.000628
GO:0030054 cell junction	GO_CC	853	339	1.18012	4.68e-06	0.00068
GO:0050665 hydrogen peroxide biosynthetic process	GO_BP	80	54	2.00438	5.43e-06	0.000764
GO:0005911 cell-cell junction	GO_CC	850	337	1.1773	5.85e-06	0.000815
GO:0010016 shoot morphogenesis	GO_BP	523	223	1.26613	6.07e-06	0.00085
GO:0033036 macromolecule localization	GO_BP	1528	564	1.09605	6.12e-06	0.000852
GO:0048518 positive regulation of biological process	GO_BP	886	349	1.16968	6.27e-06	0.000865
GO:0034613 cellular protein localization	GO_BP	1057	407	1.14339	6.25e-06	0.000865
GO:0006163 purine nucleotide metabolic process	GO_BP	217	110	1.50525	6.55e-06	0.000899
GO:0006200 ATP catabolic process	GO_BP	55	42	2.26758	7.13e-06	0.000974
GO:0009506 plasmodesma	GO_CC	848	335	1.17307	7.9e-06	0.00102
GO:0055044 symplast	GO_CC	848	335	1.17307	7.9e-06	0.00102
GO:0008233 peptidase activity	GO_MF	546	233	1.26718	3.64e-06	0.00104
GO:0006913 nucleocytoplasmic transport	GO_BP	213	108	1.50564	7.82e-06	0.00106
GO:0042157 lipoprotein metabolic process	GO_BP	551	232	1.2503	7.84e-06	0.00106
GO:0051169 nuclear transport	GO_BP	213	108	1.50564	7.82e-06	0.00106
GO:0051704 multi-organism process	GO_BP	1804	653	1.07486	7.91e-06	0.00106
GO:0006886 intracellular protein transport	GO_BP	1043	401	1.14166	8.16e-06	0.00109
GO:0007398 ectoderm development	GO_BP	465	201	1.28357	8.82e-06	0.00117
GO:0008544 epidermis development	GO_BP	465	201	1.28357	8.82e-06	0.00117
GO:0006487 protein N-linked glycosylation	GO_BP	105	64	1.80995	9.08e-06	0.00119
GO:0042158 lipoprotein biosynthetic process	GO_BP	550	231	1.24717	9.34e-06	0.00122
GO:0006497 protein lipidation	GO_BP	550	231	1.24717	9.34e-06	0.00122
GO:0044431 Golgi apparatus part	GO_CC	305	142	1.3825	1.1e-05	0.00136
GO:0070011 peptidase activity, acting on L-amino acid peptides	GO_MF	518	222	1.27262	4.87e-06	0.00137
GO:0071554 cell wall organization or biogenesis	GO_BP	958	371	1.14997	1.07e-05	0.00139
GO:0018377 protein myristoylation	GO_BP	529	223	1.25177	1.09e-05	0.0014
GO:0006498 N-terminal protein lipidation	GO_BP	529	223	1.25177	1.09e-05	0.0014
GO:0006499 N-terminal protein myristoylation	GO_BP	529	223	1.25177	1.09e-05	0.0014
GO:0045132 meiotic chromosome segregation	GO_BP	118	69	1.73638	1.16e-05	0.00148
GO:0008094 DNA-dependent ATPase activity	GO_MF	50	40	2.37556	5.39e-06	0.00149
GO:0031365 N-terminal protein amino acid modification	GO_BP	533	224	1.24795	1.22e-05	0.00155
GO:0042546 cell wall biogenesis	GO_BP	333	152	1.35543	1.24e-05	0.00157
GO:0009913 epidermal cell differentiation	GO_BP	463	199	1.27629	1.28e-05	0.00161
GO:0016757 transferase activity, transferring glycosyl groups	GO_MF	592	247	1.23894	6.76e-06	0.00183
GO:0006346 methylation-dependent chromatin silencing	GO_BP	117	68	1.72584	1.55e-05	0.00194
GO:0010073 meristem maintenance	GO_BP	281	132	1.3949	1.58e-05	0.00197
GO:0016874 ligase activity	GO_MF	507	216	1.26509	8.77e-06	0.00233
GO:0007131 reciprocal meiotic recombination	GO_BP	145	79	1.61784	1.93e-05	0.00239
GO:0009416 response to light stimulus	GO_BP	1182	443	1.11292	1.99e-05	0.00247
GO:0006082 organic acid metabolic process	GO_BP	2101	743	1.05012	2.11e-05	0.00259
GO:0007127 meiosis I	GO_BP	153	82	1.59147	2.12e-05	0.00259
GO:0032504 multicellular organism reproduction	GO_BP	401	175	1.2959	2.15e-05	0.00262
GO:0017038 protein import	GO_BP	368	163	1.31527	2.2e-05	0.00267
GO:0043436 oxoacid metabolic process	GO_BP	2099	742	1.04971	2.22e-05	0.00268
GO:0019752 carboxylic acid metabolic process	GO_BP	2099	742	1.04971	2.22e-05	0.00268
GO:0042180 cellular ketone metabolic process	GO_BP	2121	749	1.04862	2.25e-05	0.0027
GO:0048610 cellular process involved in reproduction	GO_BP	411	178	1.28604	2.56e-05	0.00306
GO:0022621 shoot system development	GO_BP	703	280	1.18271	2.68e-05	0.00318
GO:0048367 shoot development	GO_BP	703	280	1.18271	2.68e-05	0.00318
GO:0008104 protein localization	GO_BP	1214	452	1.1056	2.7e-05	0.00319
GO:0007169 transmembrane receptor protein tyrosine kinase signaling pathway	GO_BP	130	72	1.64462	2.94e-05	0.00343
GO:0007167 enzyme linked receptor protein signaling pathway	GO_BP	130	72	1.64462	2.94e-05	0.00343
GO:0009605 response to external stimulus	GO_BP	1047	396	1.12312	2.92e-05	0.00343
GO:0030422 production of siRNA involved in RNA interference	GO_BP	140	76	1.61199	3e-05	0.00348
GO:0048193 Golgi vesicle transport	GO_BP	327	147	1.33489	3.08e-05	0.00356
GO:0048522 positive regulation of cellular process	GO_BP	787	308	1.16212	3.15e-05	0.00363
GO:0070918 production of small RNA involved in gene silencing by RNA	GO_BP	143	77	1.59894	3.29e-05	0.00371
GO:0071359 cellular response to dsRNA	GO_BP	143	77	1.59894	3.29e-05	0.00371
GO:0051093 negative regulation of developmental process	GO_BP	148	79	1.58505	3.29e-05	0.00371
GO:0043331 response to dsRNA	GO_BP	143	77	1.59894	3.29e-05	0.00371
GO:0031050 dsRNA fragmentation	GO_BP	143	77	1.59894	3.29e-05	0.00371
GO:0046034 ATP metabolic process	GO_BP	116	66	1.68952	3.35e-05	0.00376
GO:0009150 purine ribonucleotide metabolic process	GO_BP	184	93	1.50086	3.5e-05	0.00392
GO:0046483 heterocycle metabolic process	GO_BP	1020	386	1.12373	3.54e-05	0.00395
GO:0080008 Cul4-RING ubiquitin ligase complex	GO_CC	121	68	1.66878	3.43e-05	0.0041
GO:0008324 cation transmembrane transporter activity	GO_MF	449	193	1.2764	1.7e-05	0.00444
GO:0009887 organ morphogenesis	GO_BP	624	251	1.19444	4.11e-05	0.00457
GO:0051567 histone H3-K9 methylation	GO_BP	180	91	1.50122	4.19e-05	0.0046
GO:0046578 regulation of Ras protein signal transduction	GO_BP	46	35	2.25937	4.22e-05	0.0046
GO:0009555 pollen development	GO_BP	316	142	1.33437	4.21e-05	0.0046
GO:0051056 regulation of small GTPase mediated signal transduction	GO_BP	46	35	2.25937	4.22e-05	0.0046
GO:0007265 Ras protein signal transduction	GO_BP	46	35	2.25937	4.22e-05	0.0046
GO:0048364 root development	GO_BP	581	236	1.20618	4.23e-05	0.0046
GO:0010072 primary shoot apical meristem specification	GO_BP	44	34	2.29458	4.34e-05	0.0047
GO:0022622 root system development	GO_BP	582	236	1.20411	4.61e-05	0.00497
GO:0035196 production of miRNAs involved in gene silencing by miRNA	GO_BP	130	71	1.62178	4.65e-05	0.00499
GO:0022891 substrate-specific transmembrane transporter activity	GO_MF	822	322	1.16322	1.99e-05	0.0051
GO:0070882 cellular cell wall organization or biogenesis	GO_BP	364	159	1.2971	4.78e-05	0.00511
GO:0006811 ion transport	GO_BP	1016	383	1.11939	4.89e-05	0.00521
GO:0010015 root morphogenesis	GO_BP	429	182	1.25977	5.1e-05	0.00542
GO:0044042 glucan metabolic process	GO_BP	432	183	1.25789	5.19e-05	0.00549
GO:0009507 chloroplast	GO_CC	3889	1303	0.994908	5.01e-05	0.00564
GO:0009536 plastid	GO_CC	3966	1327	0.993561	5.06e-05	0.00564
GO:0009250 glucan biosynthetic process	GO_BP	313	140	1.32819	5.61e-05	0.00592
GO:0007018 microtubule-based movement	GO_BP	69	45	1.9366	5.75e-05	0.00604
GO:0065009 regulation of molecular function	GO_BP	377	163	1.28387	5.82e-05	0.00609
GO:0040008 regulation of growth	GO_BP	297	134	1.33975	5.9e-05	0.00615
GO:0045184 establishment of protein localization	GO_BP	1159	429	1.09913	6.45e-05	0.00668
GO:0015031 protein transport	GO_BP	1159	429	1.09913	6.45e-05	0.00668
GO:0005096 GTPase activator activity	GO_MF	53	39	2.18507	2.69e-05	0.00677
GO:0044430 cytoskeletal part	GO_CC	160	82	1.52184	6.85e-05	0.00739
GO:0009205 purine ribonucleoside triphosphate metabolic process	GO_BP	163	83	1.51205	7.35e-05	0.00749
GO:0009144 purine nucleoside triphosphate metabolic process	GO_BP	163	83	1.51205	7.35e-05	0.00749
GO:0009199 ribonucleoside triphosphate metabolic process	GO_BP	163	83	1.51205	7.35e-05	0.00749
GO:0045595 regulation of cell differentiation	GO_BP	130	70	1.59894	7.28e-05	0.00749
GO:0009166 nucleotide catabolic process	GO_BP	96	56	1.73218	7.72e-05	0.00765
GO:0009143 nucleoside triphosphate catabolic process	GO_BP	96	56	1.73218	7.72e-05	0.00765
GO:0009154 purine ribonucleotide catabolic process	GO_BP	96	56	1.73218	7.72e-05	0.00765
GO:0009261 ribonucleotide catabolic process	GO_BP	96	56	1.73218	7.72e-05	0.00765
GO:0006195 purine nucleotide catabolic process	GO_BP	96	56	1.73218	7.72e-05	0.00765
GO:0009207 purine ribonucleoside triphosphate catabolic process	GO_BP	96	56	1.73218	7.72e-05	0.00765
GO:0009203 ribonucleoside triphosphate catabolic process	GO_BP	96	56	1.73218	7.72e-05	0.00765
GO:0009146 purine nucleoside triphosphate catabolic process	GO_BP	96	56	1.73218	7.72e-05	0.00765
GO:0009856 pollination	GO_BP	369	159	1.27952	8.1e-05	0.00798
GO:0009880 embryonic pattern specification	GO_BP	46	34	2.19481	8.08e-05	0.00798
GO:0046777 protein autophosphorylation	GO_BP	146	76	1.54574	8.48e-05	0.00832
GO:0031224 intrinsic to membrane	GO_CC	1171	431	1.09294	9.15e-05	0.00955
GO:0006066 alcohol metabolic process	GO_BP	1142	421	1.09469	9.87e-05	0.00966
GO:0009141 nucleoside triphosphate metabolic process	GO_BP	165	83	1.49372	0.0001	0.00979
GO:0006275 regulation of DNA replication	GO_BP	135	71	1.56171	0.000112	0.0109
GO:0010212 response to ionizing radiation	GO_BP	93	54	1.7242	0.000112	0.0109
GO:0044428 nuclear part	GO_CC	642	253	1.17021	0.000109	0.011
GO:0009640 photomorphogenesis	GO_BP	232	108	1.38233	0.000116	0.0112
GO:0015291 secondary active transmembrane transporter activity	GO_MF	295	134	1.34884	4.65e-05	0.0115
GO:0043087 regulation of GTPase activity	GO_BP	41	31	2.2452	0.000123	0.0118
GO:0006073 cellular glucan metabolic process	GO_BP	388	164	1.25513	0.000134	0.0128
GO:0010267 production of ta-siRNAs involved in RNA interference	GO_BP	111	61	1.63186	0.000134	0.0128
GO:0051640 organelle localization	GO_BP	154	78	1.50401	0.000135	0.0128
GO:0006605 protein targeting	GO_BP	906	341	1.11764	0.000135	0.0128
GO:0009658 chloroplast organization	GO_BP	236	109	1.37148	0.000137	0.0129
GO:0006302 double-strand break repair	GO_BP	109	60	1.63456	0.000146	0.0138
GO:0016779 nucleotidyltransferase activity	GO_MF	182	91	1.48473	5.69e-05	0.0138
GO:0019941 modification-dependent protein catabolic process	GO_BP	409	171	1.24151	0.00015	0.014
GO:0043632 modification-dependent macromolecule catabolic process	GO_BP	409	171	1.24151	0.00015	0.014
GO:0048366 leaf development	GO_BP	446	184	1.22507	0.000149	0.014
GO:0052018 modulation by symbiont of RNA levels in host	GO_BP	102	57	1.6594	0.000157	0.0145
GO:0048285 organelle fission	GO_BP	137	71	1.53891	0.000157	0.0145
GO:0052249 modulation of RNA levels in other organism involved in symbiotic interaction	GO_BP	102	57	1.6594	0.000157	0.0145
GO:0009616 virus induced gene silencing	GO_BP	102	57	1.6594	0.000157	0.0145
GO:0007346 regulation of mitotic cell cycle	GO_BP	112	61	1.61729	0.000161	0.0148
GO:0030243 cellulose metabolic process	GO_BP	150	76	1.50452	0.000162	0.0148
GO:0050790 regulation of catalytic activity	GO_BP	331	143	1.28288	0.000163	0.0149
GO:0009826 unidimensional cell growth	GO_BP	499	202	1.20206	0.000167	0.0151
GO:0060560 developmental growth involved in morphogenesis	GO_BP	499	202	1.20206	0.000167	0.0151
GO:0034504 protein localization to nucleus	GO_BP	158	79	1.48473	0.000168	0.0152
GO:0032318 regulation of Ras GTPase activity	GO_BP	40	30	2.22709	0.000173	0.0156
GO:0004872 receptor activity	GO_MF	100	58	1.72228	6.54e-05	0.0156
GO:0048609 multicellular organismal reproductive process	GO_BP	374	158	1.25447	0.000178	0.016
GO:0031967 organelle envelope	GO_CC	925	346	1.11074	0.000174	0.0163
GO:0044434 chloroplast part	GO_CC	1210	440	1.0798	0.000176	0.0163
GO:0031975 envelope	GO_CC	925	346	1.11074	0.000174	0.0163
GO:0006606 protein import into nucleus	GO_BP	156	78	1.48473	0.000184	0.0165
GO:0048638 regulation of developmental growth	GO_BP	263	118	1.3323	0.000186	0.0166
GO:0048827 phyllome development	GO_BP	492	199	1.20106	0.000192	0.0171
GO:0048581 negative regulation of post-embryonic development	GO_BP	79	47	1.76664	0.000199	0.0177
GO:0003777 microtubule motor activity	GO_MF	66	43	1.93464	8.44e-05	0.0198
GO:0004175 endopeptidase activity	GO_MF	303	135	1.32302	8.61e-05	0.0199
GO:0030048 actin filament-based movement	GO_BP	82	48	1.73822	0.000227	0.02
GO:0030705 cytoskeleton-dependent intracellular transport	GO_BP	82	48	1.73822	0.000227	0.02
GO:0005856 cytoskeleton	GO_CC	197	93	1.40182	0.000228	0.0206
GO:0006812 cation transport	GO_BP	810	306	1.12179	0.000239	0.021
GO:0051170 nuclear import	GO_BP	158	78	1.46593	0.000249	0.0218
GO:0071322 cellular response to carbohydrate stimulus	GO_BP	125	65	1.54412	0.000269	0.0235
GO:0006511 ubiquitin-dependent protein catabolic process	GO_BP	404	167	1.22747	0.000271	0.0236
GO:0000394 RNA splicing, via endonucleolytic cleavage and ligation	GO_BP	143	72	1.49511	0.000272	0.0236
GO:0051817 modification of morphology or physiology of other organism involved in symbiotic interaction	GO_BP	110	59	1.59271	0.000276	0.0238
GO:0044003 modification by symbiont of host morphology or physiology	GO_BP	110	59	1.59271	0.000276	0.0238
GO:0009941 chloroplast envelope	GO_CC	572	225	1.16805	0.000274	0.0241
GO:0070192 chromosome organization involved in meiosis	GO_BP	88	50	1.68719	0.000288	0.0247
GO:0007129 synapsis	GO_BP	88	50	1.68719	0.000288	0.0247
GO:0000151 ubiquitin ligase complex	GO_CC	234	106	1.34514	0.000291	0.0249
GO:0023051 regulation of signaling	GO_BP	167	81	1.44027	0.000293	0.025
GO:0009966 regulation of signal transduction	GO_BP	167	81	1.44027	0.000293	0.025
GO:0046914 transition metal ion binding	GO_MF	2298	794	1.026	0.000113	0.0258
GO:0009260 ribonucleotide biosynthetic process	GO_BP	229	104	1.34857	0.000307	0.0261
GO:0015662 ATPase activity, coupled to transmembrane movement of ions, phosphorylative mechanism	GO_MF	54	37	2.03463	0.000123	0.0276
GO:0033365 protein localization to organelle	GO_BP	271	119	1.30393	0.000337	0.0285
GO:0051168 nuclear export	GO_BP	72	43	1.77342	0.000342	0.0289
GO:0009756 carbohydrate mediated signaling	GO_BP	114	60	1.56287	0.000357	0.03
GO:0010182 sugar mediated signaling pathway	GO_BP	114	60	1.56287	0.000357	0.03
GO:0009526 plastid envelope	GO_CC	597	232	1.15396	0.000382	0.0319
GO:0010332 response to gamma radiation	GO_BP	75	44	1.74208	0.00039	0.0327
GO:0006406 mRNA export from nucleus	GO_BP	61	38	1.84982	0.000405	0.0337
GO:0051028 mRNA transport	GO_BP	61	38	1.84982	0.000405	0.0337
GO:0009965 leaf morphogenesis	GO_BP	343	144	1.24665	0.000411	0.0341
GO:0010608 posttranscriptional regulation of gene expression	GO_BP	329	139	1.25457	0.000417	0.0345
GO:0006270 DNA replication initiation	GO_BP	66	40	1.79967	0.000435	0.0359
GO:0016441 posttranscriptional gene silencing	GO_BP	246	109	1.31573	0.000452	0.0372
GO:0030244 cellulose biosynthetic process	GO_BP	103	55	1.58563	0.000472	0.0387
GO:0021700 developmental maturation	GO_BP	319	135	1.25667	0.000473	0.0388
GO:0044085 cellular component biogenesis	GO_BP	1473	519	1.04626	0.000479	0.0391
GO:0005635 nuclear envelope	GO_CC	76	44	1.71916	0.00048	0.0392
GO:0010498 proteasomal protein catabolic process	GO_BP	211	96	1.35103	0.000485	0.0395
GO:0051607 defense response to virus	GO_BP	155	75	1.43683	0.000505	0.041
GO:0010646 regulation of cell communication	GO_BP	171	81	1.40658	0.000511	0.0413
GO:0005996 monosaccharide metabolic process	GO_BP	804	300	1.108	0.000512	0.0413
GO:0042802 identical protein binding	GO_MF	217	101	1.3821	0.000189	0.0417
GO:0004888 transmembrane signaling receptor activity	GO_MF	58	38	1.9455	0.000195	0.0424
GO:0008283 cell proliferation	GO_BP	264	115	1.29351	0.000527	0.0424
GO:0009553 embryo sac development	GO_BP	242	107	1.31294	0.000536	0.043
GO:0010053 root epidermal cell differentiation	GO_BP	349	145	1.23373	0.000555	0.0444
GO:0048037 cofactor binding	GO_MF	479	194	1.20266	0.000217	0.0458
GO:0046873 metal ion transmembrane transporter activity	GO_MF	157	78	1.47527	0.000214	0.0458
GO:0005543 phospholipid binding	GO_MF	124	65	1.55657	0.000228	0.0473
GO:0044419 interspecies interaction between organisms	GO_BP	130	65	1.48473	0.0006	0.0479
GO:0000139 Golgi membrane	GO_CC	49	32	1.93923	0.000626	0.0498
GO-terms enriched in genes with hypo methylated DMPs (n = 9184) in either SMM or SSS (but not both), compared to genomic background
Description	Category	NO. Genes	NO. Genes in Overlap (k)	Enrichment	p value	FDR
GO:0044464 cell part	GO_CC	21652	7989	1.02323	5.55e-135	9.65e-132
GO:0005623 cell	GO_CC	21652	7989	1.02323	5.55e-135	9.65e-132
GO:0000166 nucleotide binding	GO_MF	3437	1917	1.54676	8.8e-95	1.26e-90
GO:0032553 ribonucleotide binding	GO_MF	2430	1460	1.6662	5.96e-86	2.14e-82
GO:0032559 adenyl ribonucleotide binding	GO_MF	2172	1350	1.72367	5.21e-86	2.14e-82
GO:0032555 purine ribonucleotide binding	GO_MF	2430	1460	1.6662	5.96e-86	2.14e-82
GO:0001882 nucleoside binding	GO_MF	2344	1423	1.68356	7.64e-86	2.19e-82
GO:0017076 purine nucleotide binding	GO_MF	2596	1528	1.6323	1.5e-85	3.58e-82
GO:0001883 purine nucleoside binding	GO_MF	2336	1417	1.6822	2.87e-85	5.54e-82
GO:0030554 adenyl nucleotide binding	GO_MF	2334	1416	1.68245	3.09e-85	5.54e-82
GO:0005524 ATP binding	GO_MF	1999	1259	1.7466	2.28e-82	3.64e-79
GO:0003824 catalytic activity	GO_MF	8725	3755	1.19351	5.27e-77	7.55e-74
GO:0005622 intracellular	GO_CC	19271	7052	1.01482	2.48e-73	2.87e-70
GO:0044424 intracellular part	GO_CC	19186	7011	1.01339	1.21e-70	1.05e-67
GO:0006464 cellular protein modification process	GO_BP	2764	1467	1.47188	6.81e-60	1.97e-55
GO:0043412 macromolecule modification	GO_BP	3188	1615	1.40486	1.44e-56	2.09e-52
GO:0009987 cellular process	GO_BP	14300	5386	1.0445	5.91e-51	5.7e-47
GO:0043687 post-translational protein modification	GO_BP	2069	1133	1.51862	3.84e-50	2.78e-46
GO:0043227 membrane-bounded organelle	GO_CC	16614	6076	1.0142	1.94e-47	1.18e-44
GO:0043231 intracellular membrane-bounded organelle	GO_CC	16608	6074	1.01423	2.03e-47	1.18e-44
GO:0043229 intracellular organelle	GO_CC	16829	6128	1.00981	8.6e-46	4.27e-43
GO:0043226 organelle	GO_CC	16837	6129	1.0095	1.27e-45	5.53e-43
GO:0016020 membrane	GO_CC	6079	2594	1.18336	3.08e-44	1.19e-41
GO:0016740 transferase activity	GO_MF	2997	1468	1.35837	1.01e-44	1.31e-41
GO:0017111 nucleoside-triphosphatase activity	GO_MF	824	567	1.90825	4.78e-44	5.71e-41
GO:0016462 pyrophosphatase activity	GO_MF	852	574	1.86832	1.21e-42	1.34e-39
GO:0016818 hydrolase activity, acting on acid anhydrides, in phosphorus-containing anhydrides	GO_MF	864	576	1.8488	7.86e-42	8.05e-39
GO:0016772 transferase activity, transferring phosphorus-containing groups	GO_MF	1585	888	1.55369	1.08e-41	1.03e-38
GO:0016817 hydrolase activity, acting on acid anhydrides	GO_MF	878	580	1.83195	2.78e-41	2.49e-38
GO:0006996 organelle organization	GO_BP	2037	1072	1.45943	1.37e-41	7.94e-38
GO:0016043 cellular component organization	GO_BP	3130	1496	1.32546	2.86e-41	1.38e-37
GO:0005737 cytoplasm	GO_CC	11643	4415	1.05159	8.14e-38	2.83e-35
GO:0005488 binding	GO_MF	11174	4258	1.05676	2.04e-37	1.72e-34
GO:0016301 kinase activity	GO_MF	1351	759	1.558	7.89e-36	6.28e-33
GO:0005886 plasma membrane	GO_CC	3704	1668	1.24884	2.32e-35	7.31e-33
GO:0016773 phosphotransferase activity, alcohol group as acceptor	GO_MF	1272	723	1.57627	2.73e-35	2.06e-32
GO:0016787 hydrolase activity	GO_MF	3072	1421	1.28278	9.31e-34	6.67e-31
GO:0006468 protein phosphorylation	GO_BP	1135	651	1.59062	1.32e-32	5.47e-29
GO:0044444 cytoplasmic part	GO_CC	9440	3621	1.06374	4.32e-31	1.25e-28
GO:0032501 multicellular organismal process	GO_BP	3963	1734	1.2134	9.27e-32	3.35e-28
GO:0016310 phosphorylation	GO_BP	1355	736	1.50632	2.25e-31	7.22e-28
GO:0004672 protein kinase activity	GO_MF	1110	629	1.57148	1.88e-30	1.28e-27
GO:0044238 primary metabolic process	GO_BP	11672	4348	1.03306	1.89e-30	5.47e-27
GO:0016887 ATPase activity	GO_MF	488	349	1.98329	1.42e-29	9.23e-27
GO:0044237 cellular metabolic process	GO_BP	11467	4273	1.03339	1.06e-29	2.8e-26
GO:0006796 phosphate-containing compound metabolic process	GO_BP	1573	814	1.43508	1.31e-29	3.16e-26
GO:0006793 phosphorus metabolic process	GO_BP	1574	814	1.43417	1.52e-29	3.38e-26
GO:0000003 reproduction	GO_BP	2245	1060	1.30939	3.47e-27	7.16e-24
GO:0007275 multicellular organismal development	GO_BP	3807	1632	1.18882	1.84e-26	3.55e-23
GO:0022414 reproductive process	GO_BP	2198	1035	1.30585	3.2e-26	5.79e-23
GO:0004674 protein serine/threonine kinase activity	GO_MF	939	531	1.56823	1.2e-25	7.48e-23
GO:0003006 developmental process involved in reproduction	GO_BP	2026	964	1.31952	1.67e-25	2.84e-22
GO:0008152 metabolic process	GO_BP	13568	4899	1.00132	2.78e-25	4.47e-22
GO:0032502 developmental process	GO_BP	4034	1701	1.16936	4.39e-25	6.36e-22
GO:0051276 chromosome organization	GO_BP	747	446	1.65575	4.33e-25	6.36e-22
GO:0007049 cell cycle	GO_BP	802	469	1.62173	6.05e-25	8.34e-22
GO:0043170 macromolecule metabolic process	GO_BP	9200	3464	1.04417	3.12e-24	4.1e-21
GO:0042623 ATPase activity, coupled	GO_MF	360	261	2.01056	5.13e-23	3.06e-20
GO:0019538 protein metabolic process	GO_BP	5207	2094	1.11524	5.47e-23	6.88e-20
GO:0044260 cellular macromolecule metabolic process	GO_BP	8586	3243	1.04746	7.28e-23	8.78e-20
GO:0044262 cellular carbohydrate metabolic process	GO_BP	1771	844	1.32161	1.8e-22	2.08e-19
GO:0009791 post-embryonic development	GO_BP	2161	992	1.27302	2.08e-22	2.31e-19
GO:0022402 cell cycle process	GO_BP	586	358	1.6942	1.5e-21	1.6e-18
GO:0006259 DNA metabolic process	GO_BP	785	441	1.55793	4.6e-21	4.76e-18
GO:0051641 cellular localization	GO_BP	1611	770	1.32549	8.84e-21	8.82e-18
GO:0044267 cellular protein metabolic process	GO_BP	4762	1914	1.11463	1.11e-20	1.07e-17
GO:0048856 anatomical structure development	GO_BP	3344	1411	1.17015	1.31e-20	1.23e-17
GO:0048608 reproductive structure development	GO_BP	1700	802	1.30829	1.77e-20	1.6e-17
GO:0016568 chromatin modification	GO_BP	444	288	1.79883	3.58e-20	3.14e-17
GO:0009056 catabolic process	GO_BP	2175	978	1.24698	5.01e-20	4.26e-17
GO:0051649 establishment of localization in cell	GO_BP	1553	741	1.3232	7.1e-20	5.87e-17
GO:0044248 cellular catabolic process	GO_BP	2088	944	1.25378	7.53e-20	6.06e-17
GO:0044281 small molecule metabolic process	GO_BP	4053	1655	1.1324	9.51e-20	7.44e-17
GO:0044446 intracellular organelle part	GO_CC	3359	1402	1.15749	3.86e-19	1.03e-16
GO:0044422 organelle part	GO_CC	3365	1403	1.15625	5.03e-19	1.25e-16
GO:0007010 cytoskeleton organization	GO_BP	505	312	1.71334	1.85e-19	1.41e-16
GO:0005975 carbohydrate metabolic process	GO_BP	2239	996	1.23363	2.46e-19	1.83e-16
GO:0005634 nucleus	GO_CC	9320	3433	1.0215	1.03e-18	2.38e-16
GO:0016569 covalent chromatin modification	GO_BP	416	270	1.79991	5.07e-19	3.67e-16
GO:0005515 protein binding	GO_MF	2684	1154	1.19235	1.06e-18	6.08e-16
GO:0009057 macromolecule catabolic process	GO_BP	1248	611	1.35771	2.8e-18	1.96e-15
GO:0040029 regulation of gene expression, epigenetic	GO_BP	491	300	1.69441	2.84e-18	1.96e-15
GO:0046907 intracellular transport	GO_BP	1422	677	1.32029	4.73e-18	3.18e-15
GO:0051179 localization	GO_BP	3799	1543	1.12636	1.16e-17	7.66e-15
GO:0044265 cellular macromolecule catabolic process	GO_BP	1201	587	1.35542	1.75e-17	1.12e-14
GO:0006342 chromatin silencing	GO_BP	241	179	2.05976	5.98e-17	3.76e-14
GO:0045814 negative regulation of gene expression, epigenetic	GO_BP	245	180	2.03745	1.03e-16	6.36e-14
GO:0006486 protein glycosylation	GO_BP	225	170	2.0953	1.18e-16	6.54e-14
GO:0043413 macromolecule glycosylation	GO_BP	225	170	2.0953	1.18e-16	6.54e-14
GO:0009100 glycoprotein metabolic process	GO_BP	229	172	2.08292	1.15e-16	6.54e-14
GO:0070085 glycosylation	GO_BP	225	170	2.0953	1.18e-16	6.54e-14
GO:0009101 glycoprotein biosynthetic process	GO_BP	225	170	2.0953	1.18e-16	6.54e-14
GO:0016458 gene silencing	GO_BP	433	265	1.69722	2.29e-16	1.25e-13
GO:0006325 chromatin organization	GO_BP	563	320	1.57624	3.94e-16	2.11e-13
GO:0005829 cytosol	GO_CC	1642	742	1.25317	1.13e-15	2.46e-13
GO:0004386 helicase activity	GO_MF	167	138	2.29162	6.57e-16	3.62e-13
GO:0016570 histone modification	GO_BP	368	233	1.75585	9.83e-16	5.17e-13
GO:0051234 establishment of localization	GO_BP	3633	1462	1.11599	1.23e-15	6.35e-13
GO:0006807 nitrogen compound metabolic process	GO_BP	5653	2157	1.05816	2.48e-15	1.26e-12
GO:0065007 biological regulation	GO_BP	6172	2332	1.04781	3.12e-15	1.56e-12
GO:0016071 mRNA metabolic process	GO_BP	379	235	1.71953	3.99e-15	1.96e-12
GO:0050896 response to stimulus	GO_BP	6222	2346	1.04563	5.08e-15	2.45e-12
GO:0010228 vegetative to reproductive phase transition of meristem	GO_BP	450	264	1.62694	1.04e-14	4.86e-12
GO:0006810 transport	GO_BP	3558	1425	1.11068	1.03e-14	4.86e-12
GO:0048519 negative regulation of biological process	GO_BP	1215	571	1.30329	1.43e-14	6.55e-12
GO:0043234 protein complex	GO_CC	1349	619	1.2725	3.57e-14	7.29e-12
GO:0006479 protein methylation	GO_BP	302	196	1.79982	3.35e-14	1.47e-11
GO:0008213 protein alkylation	GO_BP	302	196	1.79982	3.35e-14	1.47e-11
GO:0051301 cell division	GO_BP	362	223	1.70835	3.26e-14	1.47e-11
GO:0016571 histone methylation	GO_BP	293	191	1.80778	5.25e-14	2.27e-11
GO:0007017 microtubule-based process	GO_BP	313	200	1.77201	5.47e-14	2.33e-11
GO:0048523 negative regulation of cellular process	GO_BP	779	394	1.40262	1.12e-13	4.69e-11
GO:0007059 chromosome segregation	GO_BP	166	129	2.15507	1.3e-13	5.37e-11
GO:0006139 nucleobase-containing compound metabolic process	GO_BP	4783	1836	1.06452	1.38e-13	5.62e-11
GO:0009892 negative regulation of metabolic process	GO_BP	640	337	1.46026	1.52e-13	6.11e-11
GO:0031047 gene silencing by RNA	GO_BP	354	216	1.69212	1.64e-13	6.5e-11
GO:0022403 cell cycle phase	GO_BP	351	214	1.69078	2.24e-13	8.78e-11
GO:0010629 negative regulation of gene expression	GO_BP	592	316	1.48029	2.5e-13	9.64e-11
GO:0010605 negative regulation of macromolecule metabolic process	GO_BP	617	326	1.46525	2.75e-13	1.05e-10
GO:0005794 Golgi apparatus	GO_CC	946	455	1.33383	5.51e-13	1.06e-10
GO:0000279 M phase	GO_BP	304	192	1.75149	3.76e-13	1.41e-10
GO:0009628 response to abiotic stimulus	GO_BP	2615	1070	1.13473	7.54e-13	2.8e-10
GO:0031324 negative regulation of cellular metabolic process	GO_BP	447	250	1.551	2.31e-12	8.45e-10
GO:0034968 histone lysine methylation	GO_BP	242	160	1.83352	2.53e-12	9.15e-10
GO:0051253 negative regulation of RNA metabolic process	GO_BP	398	228	1.58866	3.81e-12	1.35e-09
GO:0045892 negative regulation of transcription, DNA-dependent	GO_BP	398	228	1.58866	3.81e-12	1.35e-09
GO:0004713 protein tyrosine kinase activity	GO_MF	333	200	1.66558	3.66e-12	1.94e-09
GO:0006396 RNA processing	GO_BP	958	452	1.30844	5.72e-12	2e-09
GO:0007126 meiosis	GO_BP	218	147	1.87	6.78e-12	2.29e-09
GO:0051327 M phase of meiotic cell cycle	GO_BP	218	147	1.87	6.78e-12	2.29e-09
GO:0051172 negative regulation of nitrogen compound metabolic process	GO_BP	413	233	1.56454	6.8e-12	2.29e-09
GO:0006310 DNA recombination	GO_BP	253	163	1.78668	7.03e-12	2.34e-09
GO:0045934 negative regulation of nucleobase-containing compound metabolic process	GO_BP	411	232	1.5654	7.25e-12	2.38e-09
GO:0050793 regulation of developmental process	GO_BP	829	401	1.34144	7.58e-12	2.46e-09
GO:0033205 cell cycle cytokinesis	GO_BP	208	142	1.89324	8.1e-12	2.6e-09
GO:0051321 meiotic cell cycle	GO_BP	272	171	1.74344	9.29e-12	2.95e-09
GO:0000910 cytokinesis	GO_BP	235	154	1.81733	1.05e-11	3.29e-09
GO:0009890 negative regulation of biosynthetic process	GO_BP	423	236	1.54722	1.13e-11	3.46e-09
GO:0031327 negative regulation of cellular biosynthetic process	GO_BP	423	236	1.54722	1.13e-11	3.46e-09
GO:0010558 negative regulation of macromolecule biosynthetic process	GO_BP	416	233	1.55325	1.15e-11	3.5e-09
GO:0008104 protein localization	GO_BP	1214	547	1.24954	1.16e-11	3.5e-09
GO:0016051 carbohydrate biosynthetic process	GO_BP	1069	492	1.27634	1.2e-11	3.57e-09
GO:0007062 sister chromatid cohesion	GO_BP	142	109	2.12872	1.64e-11	4.86e-09
GO:0070727 cellular macromolecule localization	GO_BP	1091	499	1.2684	1.75e-11	5.13e-09
GO:0006305 DNA alkylation	GO_BP	180	127	1.95664	2.14e-11	6.12e-09
GO:0006306 DNA methylation	GO_BP	180	127	1.95664	2.14e-11	6.12e-09
GO:0033036 macromolecule localization	GO_BP	1528	661	1.19966	2.42e-11	6.86e-09
GO:0050789 regulation of biological process	GO_BP	5191	1943	1.03801	2.44e-11	6.86e-09
GO:0000911 cytokinesis by cell plate formation	GO_BP	204	138	1.87598	2.5e-11	6.96e-09
GO:0006304 DNA modification	GO_BP	183	128	1.93972	2.7e-11	7.43e-09
GO:0006401 RNA catabolic process	GO_BP	116	95	2.27115	2.82e-11	7.69e-09
GO:0000226 microtubule cytoskeleton organization	GO_BP	246	157	1.76988	2.84e-11	7.69e-09
GO:0032259 methylation	GO_BP	545	284	1.44511	2.89e-11	7.74e-09
GO:0006730 one-carbon metabolic process	GO_BP	575	296	1.42759	3.06e-11	8.12e-09
GO:0005215 transporter activity	GO_MF	1296	576	1.23253	1.85e-11	9.47e-09
GO:0043414 macromolecule methylation	GO_BP	537	280	1.44598	3.79e-11	9.96e-09
GO:0008026 ATP-dependent helicase activity	GO_MF	119	97	2.2605	2.11e-11	1.01e-08
GO:0070035 purine NTP-dependent helicase activity	GO_MF	119	97	2.2605	2.11e-11	1.01e-08
GO:0034613 cellular protein localization	GO_BP	1057	482	1.2646	5.46e-11	1.42e-08
GO:0009314 response to radiation	GO_BP	1257	557	1.22885	5.8e-11	1.5e-08
GO:0051128 regulation of cellular component organization	GO_BP	274	168	1.70035	5.87e-11	1.5e-08
GO:0009653 anatomical structure morphogenesis	GO_BP	1762	742	1.16783	7.02e-11	1.78e-08
GO:0034637 cellular carbohydrate biosynthetic process	GO_BP	938	435	1.28608	8.77e-11	2.21e-08
GO:0044425 membrane part	GO_CC	2436	981	1.11679	1.22e-10	2.23e-08
GO:0006886 intracellular protein transport	GO_BP	1043	474	1.2603	1.15e-10	2.86e-08
GO:0006402 mRNA catabolic process	GO_BP	107	88	2.28076	1.28e-10	3.14e-08
GO:0000956 nuclear-transcribed mRNA catabolic process	GO_BP	107	88	2.28076	1.28e-10	3.14e-08
GO:0009790 embryo development	GO_BP	631	313	1.37561	1.96e-10	4.76e-08
GO:0044431 Golgi apparatus part	GO_CC	305	178	1.61845	2.9e-10	5.04e-08
GO:0016192 vesicle-mediated transport	GO_BP	597	299	1.38892	2.3e-10	5.56e-08
GO:0051239 regulation of multicellular organismal process	GO_BP	684	333	1.35011	2.63e-10	6.29e-08
GO:0016246 RNA interference	GO_BP	184	124	1.86889	2.94e-10	6.98e-08
GO:0051567 histone H3-K9 methylation	GO_BP	180	122	1.87961	3.16e-10	7.44e-08
GO:0065008 regulation of biological quality	GO_BP	1637	689	1.16721	3.79e-10	8.85e-08
GO:0015031 protein transport	GO_BP	1159	513	1.22748	3.87e-10	8.88e-08
GO:0045184 establishment of protein localization	GO_BP	1159	513	1.22748	3.87e-10	8.88e-08
GO:0048869 cellular developmental process	GO_BP	1439	616	1.18713	4.46e-10	1.02e-07
GO:0033043 regulation of organelle organization	GO_BP	175	119	1.88577	4.5e-10	1.02e-07
GO:0031048 chromatin silencing by small RNA	GO_BP	117	91	2.15693	4.64e-10	1.04e-07
GO:0045132 meiotic chromosome segregation	GO_BP	118	91	2.13865	6.27e-10	1.4e-07
GO:0070647 protein modification by small protein conjugation or removal	GO_BP	413	221	1.48396	8.03e-10	1.77e-07
GO:0000271 polysaccharide biosynthetic process	GO_BP	587	291	1.37479	8.83e-10	1.94e-07
GO:0005976 polysaccharide metabolic process	GO_BP	707	338	1.3258	9.15e-10	1.99e-07
GO:0000278 mitotic cell cycle	GO_BP	303	174	1.59253	1.12e-09	2.42e-07
GO:0009507 chloroplast	GO_CC	3889	1472	1.04966	1.48e-09	2.45e-07
GO:0048731 system development	GO_BP	2037	827	1.12589	1.31e-09	2.79e-07
GO:0048513 organ development	GO_BP	2037	827	1.12589	1.31e-09	2.79e-07
GO:0023052 signaling	GO_BP	2317	925	1.10712	1.71e-09	3.61e-07
GO:0030029 actin filament-based process	GO_BP	259	154	1.64893	1.74e-09	3.65e-07
GO:0048580 regulation of post-embryonic development	GO_BP	453	235	1.43863	1.93e-09	4.02e-07
GO:0009536 plastid	GO_CC	3966	1494	1.04467	2.86e-09	4.52e-07
GO:0043492 ATPase activity, coupled to movement of substances	GO_MF	181	120	1.83858	1.14e-09	5.11e-07
GO:0042626 ATPase activity, coupled to transmembrane movement of substances	GO_MF	181	120	1.83858	1.14e-09	5.11e-07
GO:0033044 regulation of chromosome organization	GO_BP	129	94	2.02078	2.56e-09	5.28e-07
GO:0048193 Golgi vesicle transport	GO_BP	327	182	1.54349	2.78e-09	5.72e-07
GO:0009793 embryo development ending in seed dormancy	GO_BP	557	275	1.36917	3.42e-09	6.97e-07
GO:0006974 response to DNA damage stimulus	GO_BP	350	191	1.51337	3.59e-09	7.27e-07
GO:0070646 protein modification by small protein removal	GO_BP	184	119	1.79353	3.8e-09	7.64e-07
GO:0009888 tissue development	GO_BP	999	444	1.23253	4.05e-09	8.08e-07
GO:0017038 protein import	GO_BP	368	198	1.4921	4.32e-09	8.57e-07
GO:0030154 cell differentiation	GO_BP	1116	487	1.21017	4.72e-09	9.28e-07
GO:0032504 multicellular organism reproduction	GO_BP	401	211	1.45921	5.37e-09	1.05e-06
GO:0022804 active transmembrane transporter activity	GO_MF	595	291	1.3563	2.47e-09	1.07e-06
GO:0009629 response to gravity	GO_BP	162	108	1.8488	6.05e-09	1.17e-06
GO:0009908 flower development	GO_BP	937	419	1.24009	6.35e-09	1.23e-06
GO:0048229 gametophyte development	GO_BP	524	260	1.37601	6.44e-09	1.23e-06
GO:0006508 proteolysis	GO_BP	940	420	1.23909	6.57e-09	1.25e-06
GO:0006260 DNA replication	GO_BP	337	184	1.51415	6.68e-09	1.26e-06
GO:0051716 cellular response to stimulus	GO_BP	2302	912	1.09868	7.01e-09	1.32e-06
GO:0044459 plasma membrane part	GO_CC	1061	464	1.21278	8.89e-09	1.34e-06
GO:0033692 cellular polysaccharide biosynthetic process	GO_BP	520	258	1.37593	7.38e-09	1.38e-06
GO:0016820 hydrolase activity, acting on acid anhydrides, catalyzing transmembrane movement of substances	GO_MF	186	120	1.78916	3.63e-09	1.53e-06
GO:0006346 methylation-dependent chromatin silencing	GO_BP	117	86	2.03842	8.93e-09	1.65e-06
GO:0006066 alcohol metabolic process	GO_BP	1142	494	1.19961	8.89e-09	1.65e-06
GO:0009909 regulation of flower development	GO_BP	359	192	1.48316	1.03e-08	1.89e-06
GO:0009416 response to light stimulus	GO_BP	1182	508	1.19186	1.06e-08	1.93e-06
GO:0009630 gravitropism	GO_BP	154	103	1.8548	1.19e-08	2.15e-06
GO:0006950 response to stress	GO_BP	4037	1507	1.03522	1.46e-08	2.63e-06
GO:0006487 protein N-linked glycosylation	GO_BP	105	79	2.0865	1.73e-08	3.09e-06
GO:0008380 RNA splicing	GO_BP	300	166	1.5345	1.82e-08	3.23e-06
GO:0048316 seed development	GO_BP	684	319	1.29335	1.86e-08	3.28e-06
GO:0009506 plasmodesma	GO_CC	848	380	1.2427	2.7e-08	3.75e-06
GO:0055044 symplast	GO_CC	848	380	1.2427	2.7e-08	3.75e-06
GO:0030054 cell junction	GO_CC	853	381	1.23867	3.4e-08	4.37e-06
GO:0005911 cell-cell junction	GO_CC	850	380	1.23978	3.29e-08	4.37e-06
GO:0044264 cellular polysaccharide metabolic process	GO_BP	596	284	1.32145	2.5e-08	4.38e-06
GO:0042180 cellular ketone metabolic process	GO_BP	2121	841	1.0996	2.57e-08	4.48e-06
GO:0032989 cellular component morphogenesis	GO_BP	742	340	1.27074	2.61e-08	4.52e-06
GO:0010154 fruit development	GO_BP	709	327	1.27903	2.92e-08	5.03e-06
GO:0051052 regulation of DNA metabolic process	GO_BP	198	121	1.69473	2.99e-08	5.12e-06
GO:0048468 cell development	GO_BP	694	320	1.27871	4.18e-08	7.08e-06
GO:0009606 tropism	GO_BP	166	106	1.77083	4.19e-08	7.08e-06
GO:0005768 endosome	GO_CC	276	153	1.53731	5.89e-08	7.3e-06
GO:0006082 organic acid metabolic process	GO_BP	2101	831	1.09687	4.36e-08	7.33e-06
GO:0030422 production of siRNA involved in RNA interference	GO_BP	140	94	1.862	4.4e-08	7.37e-06
GO:0012505 endomembrane system	GO_CC	255	144	1.56604	6.21e-08	7.44e-06
GO:0019752 carboxylic acid metabolic process	GO_BP	2099	830	1.09659	4.59e-08	7.6e-06
GO:0043436 oxoacid metabolic process	GO_BP	2099	830	1.09659	4.59e-08	7.6e-06
GO:0050794 regulation of cellular process	GO_BP	4571	1679	1.01864	5.01e-08	8.23e-06
GO:0007131 reciprocal meiotic recombination	GO_BP	145	96	1.83604	5.17e-08	8.46e-06
GO:0071359 cellular response to dsRNA	GO_BP	143	95	1.84233	5.39e-08	8.62e-06
GO:0070918 production of small RNA involved in gene silencing by RNA	GO_BP	143	95	1.84233	5.39e-08	8.62e-06
GO:0043331 response to dsRNA	GO_BP	143	95	1.84233	5.39e-08	8.62e-06
GO:0031050 dsRNA fragmentation	GO_BP	143	95	1.84233	5.39e-08	8.62e-06
GO:0003774 motor activity	GO_MF	86	69	2.225	2.37e-08	9.7e-06
GO:0048610 cellular process involved in reproduction	GO_BP	411	208	1.40346	6.65e-08	1.06e-05
GO:0007127 meiosis I	GO_BP	153	99	1.79442	7.24e-08	1.15e-05
GO:0009553 embryo sac development	GO_BP	242	138	1.58141	7.55e-08	1.19e-05
GO:0000902 cell morphogenesis	GO_BP	687	315	1.27155	8.01e-08	1.25e-05
GO:0000904 cell morphogenesis involved in differentiation	GO_BP	405	205	1.40371	8.15e-08	1.27e-05
GO:0030163 protein catabolic process	GO_BP	537	257	1.32721	8.56e-08	1.32e-05
GO:0016021 integral to membrane	GO_CC	910	397	1.20984	1.29e-07	1.49e-05
GO:0023060 signal transmission	GO_BP	1743	699	1.11214	1.17e-07	1.8e-05
GO:0044257 cellular protein catabolic process	GO_BP	522	250	1.32816	1.22e-07	1.87e-05
GO:0009561 megagametogenesis	GO_BP	187	113	1.67578	1.28e-07	1.95e-05
GO:0048609 multicellular organismal reproductive process	GO_BP	374	191	1.41626	1.39e-07	2.1e-05
GO:0006605 protein targeting	GO_BP	906	395	1.20906	1.46e-07	2.2e-05
GO:0009250 glucan biosynthetic process	GO_BP	313	166	1.47077	1.48e-07	2.22e-05
GO:0043543 protein acylation	GO_BP	560	264	1.30736	1.53e-07	2.28e-05
GO:0009640 photomorphogenesis	GO_BP	232	132	1.57785	1.57e-07	2.33e-05
GO:0051603 proteolysis involved in cellular protein catabolic process	GO_BP	494	238	1.33607	1.69e-07	2.5e-05
GO:0080008 Cul4-RING ubiquitin ligase complex	GO_CC	121	82	1.87935	2.33e-07	2.62e-05
GO:0009933 meristem structural organization	GO_BP	254	141	1.53945	1.79e-07	2.62e-05
GO:0005996 monosaccharide metabolic process	GO_BP	804	356	1.22793	1.86e-07	2.72e-05
GO:0004871 signal transducer activity	GO_MF	275	152	1.53282	7.43e-08	2.88e-05
GO:0060089 molecular transducer activity	GO_MF	275	152	1.53282	7.43e-08	2.88e-05
GO:0044042 glucan metabolic process	GO_BP	432	213	1.36734	2.06e-07	2.99e-05
GO:0035196 production of miRNAs involved in gene silencing by miRNA	GO_BP	130	86	1.83457	2.55e-07	3.68e-05
GO:0009560 embryo sac egg cell differentiation	GO_BP	139	90	1.79559	2.71e-07	3.89e-05
GO:0005802 trans-Golgi network	GO_CC	225	127	1.56531	3.66e-07	3.97e-05
GO:0006281 DNA repair	GO_BP	305	161	1.46388	2.82e-07	4.04e-05
GO:0040007 growth	GO_BP	938	404	1.19442	2.88e-07	4.11e-05
GO:0015405 P-P-bond-hydrolysis-driven transmembrane transporter activity	GO_MF	233	133	1.58298	1.23e-07	4.65e-05
GO:0010090 trichome morphogenesis	GO_BP	151	95	1.74472	3.33e-07	4.72e-05
GO:0016441 posttranscriptional gene silencing	GO_BP	246	136	1.53315	3.46e-07	4.89e-05
GO:0048532 anatomical structure arrangement	GO_BP	258	141	1.51558	3.49e-07	4.91e-05
GO:0009165 nucleotide biosynthetic process	GO_BP	336	173	1.42786	3.54e-07	4.95e-05
GO:0044434 chloroplast part	GO_CC	1210	501	1.14824	4.77e-07	5.02e-05
GO:0000151 ubiquitin ligase complex	GO_CC	234	130	1.54066	5.09e-07	5.2e-05
GO:0048507 meristem development	GO_BP	488	233	1.32409	3.85e-07	5.35e-05
GO:0051704 multi-organism process	GO_BP	1804	714	1.09759	3.86e-07	5.35e-05
GO:0015399 primary active transmembrane transporter activity	GO_MF	234	133	1.57622	1.47e-07	5.42e-05
GO:0009616 virus induced gene silencing	GO_BP	102	72	1.95755	4.15e-07	5.63e-05
GO:0052018 modulation by symbiont of RNA levels in host	GO_BP	102	72	1.95755	4.15e-07	5.63e-05
GO:0045010 actin nucleation	GO_BP	102	72	1.95755	4.15e-07	5.63e-05
GO:0052249 modulation of RNA levels in other organism involved in symbiotic interaction	GO_BP	102	72	1.95755	4.15e-07	5.63e-05
GO:0007292 female gamete generation	GO_BP	141	90	1.77012	4.25e-07	5.75e-05
GO:0007154 cell communication	GO_BP	705	315	1.23909	5.01e-07	6.74e-05
GO:0018193 peptidyl-amino acid modification	GO_BP	610	279	1.26839	5.07e-07	6.8e-05
GO:0009117 nucleotide metabolic process	GO_BP	685	307	1.24288	5.66e-07	7.55e-05
GO:0006073 cellular glucan metabolic process	GO_BP	388	192	1.3723	6.63e-07	8.77e-05
GO:0051726 regulation of cell cycle	GO_BP	296	155	1.45218	6.63e-07	8.77e-05
GO:0035194 posttranscriptional gene silencing by RNA	GO_BP	238	131	1.52642	6.7e-07	8.81e-05
GO:0030036 actin cytoskeleton organization	GO_BP	184	108	1.62774	6.76e-07	8.85e-05
GO:0006753 nucleoside phosphate metabolic process	GO_BP	687	307	1.23926	6.89e-07	8.98e-05
GO:0035315 hair cell differentiation	GO_BP	166	100	1.6706	7.25e-07	9.37e-05
GO:0010026 trichome differentiation	GO_BP	166	100	1.6706	7.25e-07	9.37e-05
GO:0055086 nucleobase-containing small molecule metabolic process	GO_BP	726	321	1.22616	8.11e-07	0.000103
GO:0051169 nuclear transport	GO_BP	213	120	1.56236	8.09e-07	0.000103
GO:0006913 nucleocytoplasmic transport	GO_BP	213	120	1.56236	8.09e-07	0.000103
GO:0008270 zinc ion binding	GO_MF	1508	610	1.12178	3.2e-07	0.000115
GO:0009887 organ morphogenesis	GO_BP	624	282	1.25327	9.52e-07	0.000121
GO:0044003 modification by symbiont of host morphology or physiology	GO_BP	110	74	1.8656	1.07e-06	0.000135
GO:0051817 modification of morphology or physiology of other organism involved in symbiotic interaction	GO_BP	110	74	1.8656	1.07e-06	0.000135
GO:0010608 posttranscriptional regulation of gene expression	GO_BP	329	167	1.40767	1.08e-06	0.000135
GO:0048518 positive regulation of biological process	GO_BP	886	379	1.18628	1.12e-06	0.000139
GO:0007276 gamete generation	GO_BP	189	109	1.59935	1.12e-06	0.000139
GO:0055085 transmembrane transport	GO_BP	650	291	1.24154	1.18e-06	0.000146
GO:0016044 cellular membrane organization	GO_BP	543	250	1.27679	1.32e-06	0.000162
GO:0061024 membrane organization	GO_BP	543	250	1.27679	1.32e-06	0.000162
GO:0031461 cullin-RING ubiquitin ligase complex	GO_CC	161	96	1.65358	1.65e-06	0.000164
GO:0022610 biological adhesion	GO_BP	96	67	1.93546	1.36e-06	0.000165
GO:0007155 cell adhesion	GO_BP	96	67	1.93546	1.36e-06	0.000165
GO:0031365 N-terminal protein amino acid modification	GO_BP	533	246	1.27994	1.39e-06	0.000168
GO:0044428 nuclear part	GO_CC	642	286	1.23541	1.98e-06	0.000191
GO:0030695 GTPase regulator activity	GO_MF	97	69	1.97268	5.85e-07	0.000204
GO:0022857 transmembrane transporter activity	GO_MF	1015	429	1.17212	6.09e-07	0.000208
GO:0006261 DNA-dependent DNA replication	GO_BP	256	136	1.47326	1.75e-06	0.000211
GO:0044435 plastid part	GO_CC	1251	508	1.12612	2.26e-06	0.000212
GO:0060589 nucleoside-triphosphatase regulator activity	GO_MF	104	72	1.9199	6.97e-07	0.000232
GO:0042158 lipoprotein biosynthetic process	GO_BP	550	251	1.26558	2.1e-06	0.000248
GO:0006497 protein lipidation	GO_BP	550	251	1.26558	2.1e-06	0.000248
GO:0018377 protein myristoylation	GO_BP	529	243	1.27389	2.1e-06	0.000248
GO:0006498 N-terminal protein lipidation	GO_BP	529	243	1.27389	2.1e-06	0.000248
GO:0006499 N-terminal protein myristoylation	GO_BP	529	243	1.27389	2.1e-06	0.000248
GO:0010267 production of ta-siRNAs involved in RNA interference	GO_BP	111	73	1.82381	2.29e-06	0.000269
GO:0042157 lipoprotein metabolic process	GO_BP	551	251	1.26329	2.33e-06	0.000273
GO:0006090 pyruvate metabolic process	GO_BP	398	192	1.33782	2.35e-06	0.000274
GO:0007165 signal transduction	GO_BP	1659	652	1.08989	2.58e-06	0.0003
GO:0003777 microtubule motor activity	GO_MF	66	53	2.22696	9.29e-07	0.000302
GO:0031967 organelle envelope	GO_CC	925	388	1.16324	3.64e-06	0.000324
GO:0031975 envelope	GO_CC	925	388	1.16324	3.64e-06	0.000324
GO:0007031 peroxisome organization	GO_BP	123	78	1.75861	2.87e-06	0.000332
GO:0009570 chloroplast stroma	GO_CC	603	268	1.23253	4.7e-06	0.000408
GO:0010014 meristem initiation	GO_BP	165	96	1.61349	3.58e-06	0.000412
GO:0007015 actin filament organization	GO_BP	156	92	1.63547	3.75e-06	0.000431
GO:0006397 mRNA processing	GO_BP	177	101	1.58244	3.81e-06	0.000436
GO:0044430 cytoskeletal part	GO_CC	160	93	1.61192	5.17e-06	0.000439
GO:0032535 regulation of cellular component size	GO_BP	746	322	1.19701	3.92e-06	0.000444
GO:0090066 regulation of anatomical structure size	GO_BP	746	322	1.19701	3.92e-06	0.000444
GO:0070887 cellular response to chemical stimulus	GO_BP	1403	559	1.10493	4.06e-06	0.000459
GO:0065009 regulation of molecular function	GO_BP	377	182	1.33878	4.1e-06	0.000461
GO:0005083 small GTPase regulator activity	GO_MF	86	62	1.99928	1.55e-06	0.000494
GO:0033554 cellular response to stress	GO_BP	1431	568	1.10075	4.79e-06	0.000537
GO:0051607 defense response to virus	GO_BP	155	91	1.62813	4.83e-06	0.000539
GO:0016926 protein desumoylation	GO_BP	80	57	1.9759	5.16e-06	0.000574
GO:0050790 regulation of catalytic activity	GO_BP	331	163	1.36565	5.44e-06	0.000604
GO:0000737 DNA catabolic process, endonucleolytic	GO_BP	93	63	1.87861	5.52e-06	0.00061
GO:0046364 monosaccharide biosynthetic process	GO_BP	191	106	1.53905	5.61e-06	0.000617
GO:0048573 photoperiodism, flowering	GO_BP	163	94	1.59926	5.87e-06	0.000643
GO:0007166 cell surface receptor signaling pathway	GO_BP	161	93	1.60191	6.24e-06	0.000681
GO:0008361 regulation of cell size	GO_BP	734	315	1.19013	7.15e-06	0.000775
GO:0009259 ribonucleotide metabolic process	GO_BP	323	159	1.36513	7.15e-06	0.000775
GO:0042138 meiotic DNA double-strand break formation	GO_BP	92	62	1.86889	7.34e-06	0.000793
GO:0016049 cell growth	GO_BP	710	306	1.19521	7.39e-06	0.000795
GO:0006094 gluconeogenesis	GO_BP	169	96	1.5753	7.47e-06	0.0008
GO:0051701 interaction with host	GO_BP	123	76	1.71352	7.55e-06	0.000806
GO:0044419 interspecies interaction between organisms	GO_BP	130	79	1.68525	7.9e-06	0.000832
GO:0007129 synapsis	GO_BP	88	60	1.89081	7.9e-06	0.000832
GO:0070192 chromosome organization involved in meiosis	GO_BP	88	60	1.89081	7.9e-06	0.000832
GO:0046777 protein autophosphorylation	GO_BP	146	86	1.63352	7.87e-06	0.000832
GO:0008283 cell proliferation	GO_BP	264	135	1.41811	8.29e-06	0.000869
GO:0016788 hydrolase activity, acting on ester bonds	GO_MF	1027	426	1.15032	2.97e-06	0.000925
GO:0046483 heterocycle metabolic process	GO_BP	1020	418	1.13647	9.07e-06	0.000948
GO:0009648 photoperiodism	GO_BP	168	95	1.56817	9.51e-06	0.00099
GO:0016874 ligase activity	GO_MF	507	233	1.27447	3.28e-06	0.001
GO:0046872 metal ion binding	GO_MF	2829	1055	1.03419	3.57e-06	0.00107
GO:0010638 positive regulation of organelle organization	GO_BP	58	45	2.15161	1.1e-05	0.00114
GO:0006308 DNA catabolic process	GO_BP	101	65	1.78473	1.31e-05	0.00136
GO:0044403 symbiosis, encompassing mutualism through parasitism	GO_BP	128	77	1.66825	1.33e-05	0.00137
GO:0019319 hexose biosynthetic process	GO_BP	182	100	1.52373	1.38e-05	0.00141
GO:0007018 microtubule-based movement	GO_BP	69	50	2.00956	1.38e-05	0.00141
GO:0032787 monocarboxylic acid metabolic process	GO_BP	1480	579	1.08492	1.41e-05	0.00144
GO:0010564 regulation of cell cycle process	GO_BP	147	85	1.60355	1.48e-05	0.0015
GO:0006312 mitotic recombination	GO_BP	57	44	2.14071	1.49e-05	0.00151
GO:0009941 chloroplast envelope	GO_CC	572	251	1.21691	1.83e-05	0.00152
GO:0009658 chloroplast organization	GO_BP	236	122	1.4336	1.5e-05	0.00152
GO:0009615 response to virus	GO_BP	185	101	1.51401	1.52e-05	0.00153
GO:0050665 hydrogen peroxide biosynthetic process	GO_BP	80	55	1.90657	1.56e-05	0.00154
GO:0048522 positive regulation of cellular process	GO_BP	787	331	1.16636	1.55e-05	0.00154
GO:0016567 protein ubiquitination	GO_BP	261	132	1.40253	1.55e-05	0.00154
GO:0071310 cellular response to organic substance	GO_BP	1221	487	1.1061	1.55e-05	0.00154
GO:0010212 response to ionizing radiation	GO_BP	93	61	1.81898	1.57e-05	0.00155
GO:0043169 cation binding	GO_MF	3005	1112	1.02622	5.36e-06	0.00157
GO:0008094 DNA-dependent ATPase activity	GO_MF	50	42	2.32948	5.61e-06	0.00158
GO:0043167 ion binding	GO_MF	3006	1112	1.02588	5.6e-06	0.00158
GO:0008544 epidermis development	GO_BP	465	211	1.25837	1.72e-05	0.00168
GO:0007398 ectoderm development	GO_BP	465	211	1.25837	1.72e-05	0.00168
GO:0009913 epidermal cell differentiation	GO_BP	463	210	1.25782	1.83e-05	0.00179
GO:0019318 hexose metabolic process	GO_BP	602	262	1.20694	1.91e-05	0.00186
GO:0051170 nuclear import	GO_BP	158	89	1.56211	1.98e-05	0.00193
GO:0006606 protein import into nucleus	GO_BP	156	88	1.56437	2.12e-05	0.00205
GO:0010332 response to gamma radiation	GO_BP	75	52	1.92275	2.22e-05	0.00214
GO:0070011 peptidase activity, acting on L-amino acid peptides	GO_MF	518	234	1.25275	7.84e-06	0.00216
GO:0048589 developmental growth	GO_BP	781	327	1.16112	2.3e-05	0.00221
GO:0009639 response to red or far red light	GO_BP	405	187	1.28046	2.35e-05	0.00225
GO:0009532 plastid stroma	GO_CC	637	273	1.18851	3.04e-05	0.00245
GO:0051130 positive regulation of cellular component organization	GO_BP	63	46	2.02487	2.61e-05	0.00249
GO:0009526 plastid envelope	GO_CC	597	258	1.19847	3.2e-05	0.00251
GO:0005856 cytoskeleton	GO_CC	197	104	1.46402	3.25e-05	0.00251
GO:0019953 sexual reproduction	GO_BP	245	124	1.40357	2.68e-05	0.00255
GO:0010016 shoot morphogenesis	GO_BP	523	231	1.22487	2.8e-05	0.00265
GO:0042578 phosphoric ester hydrolase activity	GO_MF	377	179	1.31671	1.03e-05	0.00279
GO:0034504 protein localization to nucleus	GO_BP	158	88	1.54456	3e-05	0.00283
GO:0032446 protein modification by small protein conjugation	GO_BP	281	138	1.36192	3e-05	0.00283
GO:0006625 protein targeting to peroxisome	GO_BP	96	61	1.76213	3.13e-05	0.00294
GO:0016558 protein import into peroxisome matrix	GO_BP	94	60	1.77012	3.28e-05	0.00308
GO:0006275 regulation of DNA replication	GO_BP	135	78	1.60229	3.3e-05	0.00308
GO:0046165 alcohol biosynthetic process	GO_BP	292	142	1.34861	3.35e-05	0.00312
GO:0008233 peptidase activity	GO_MF	546	243	1.23422	1.18e-05	0.00314
GO:0030258 lipid modification	GO_BP	222	114	1.42407	3.47e-05	0.00322
GO:0051056 regulation of small GTPase mediated signal transduction	GO_BP	46	37	2.23061	3.77e-05	0.00347
GO:0046578 regulation of Ras protein signal transduction	GO_BP	46	37	2.23061	3.77e-05	0.00347
GO:0007265 Ras protein signal transduction	GO_BP	46	37	2.23061	3.77e-05	0.00347
GO:0043574 peroxisomal transport	GO_BP	97	61	1.74397	3.9e-05	0.00357
GO:0016779 nucleotidyltransferase activity	GO_MF	182	100	1.52373	1.38e-05	0.00359
GO:0022621 shoot system development	GO_BP	703	296	1.16766	4e-05	0.00364
GO:0048367 shoot development	GO_BP	703	296	1.16766	4e-05	0.00364
GO:0023051 regulation of signaling	GO_BP	167	91	1.51114	4.1e-05	0.00371
GO:0009966 regulation of signal transduction	GO_BP	167	91	1.51114	4.1e-05	0.00371
GO:0010498 proteasomal protein catabolic process	GO_BP	211	109	1.4326	4.22e-05	0.00381
GO:0071322 cellular response to carbohydrate stimulus	GO_BP	125	73	1.61954	4.48e-05	0.00403
GO:0006399 tRNA metabolic process	GO_BP	158	87	1.52701	4.52e-05	0.00405
GO:0045595 regulation of cell differentiation	GO_BP	130	75	1.59992	4.79e-05	0.00427
GO:0021700 developmental maturation	GO_BP	319	151	1.3127	5.41e-05	0.00482
GO:0030243 cellulose metabolic process	GO_BP	150	83	1.5345	5.87e-05	0.00521
GO:0022892 substrate-specific transporter activity	GO_MF	951	389	1.13436	2.08e-05	0.00533
GO:0031090 organelle membrane	GO_CC	1320	513	1.07776	7.16e-05	0.00541
GO:0042546 cell wall biogenesis	GO_BP	333	156	1.29915	6.13e-05	0.00542
GO:0006813 potassium ion transport	GO_BP	54	40	2.05422	6.81e-05	0.00601
GO:0043247 telomere maintenance in response to DNA damage	GO_BP	52	39	2.07989	6.91e-05	0.00608
GO:0006302 double-strand break repair	GO_BP	109	65	1.65374	7.22e-05	0.00633
GO:0000375 RNA splicing, via transesterification reactions	GO_BP	130	74	1.57859	7.36e-05	0.00638
GO:0007169 transmembrane receptor protein tyrosine kinase signaling pathway	GO_BP	130	74	1.57859	7.36e-05	0.00638
GO:0000377 RNA splicing, via transesterification reactions with bulged adenosine as nucleophile	GO_BP	130	74	1.57859	7.36e-05	0.00638
GO:0007167 enzyme linked receptor protein signaling pathway	GO_BP	130	74	1.57859	7.36e-05	0.00638
GO:0016757 transferase activity, transferring glycosyl groups	GO_MF	592	257	1.2039	2.61e-05	0.00656
GO:0009856 pollination	GO_BP	369	169	1.27011	7.74e-05	0.00668
GO:0010646 regulation of cell communication	GO_BP	171	91	1.47579	7.82e-05	0.00674
GO:0009607 response to biotic stimulus	GO_BP	1675	636	1.05299	7.86e-05	0.00675
GO:0032200 telomere organization	GO_BP	63	44	1.93683	8.11e-05	0.00693
GO:0000723 telomere maintenance	GO_BP	63	44	1.93683	8.11e-05	0.00693
GO:0004872 receptor activity	GO_MF	100	63	1.74711	2.83e-05	0.00699
GO:0015630 microtubule cytoskeleton	GO_CC	122	70	1.59118	9.47e-05	0.007
GO:0048364 root development	GO_BP	581	248	1.18374	8.32e-05	0.00708
GO:0009886 post-embryonic morphogenesis	GO_BP	500	218	1.20911	8.39e-05	0.00712
GO:0006006 glucose metabolic process	GO_BP	554	238	1.19137	8.41e-05	0.00712
GO:0022622 root system development	GO_BP	582	248	1.1817	9.05e-05	0.00762
GO:0006200 ATP catabolic process	GO_BP	55	40	2.01687	9.03e-05	0.00762
GO:0043087 regulation of GTPase activity	GO_BP	41	33	2.23208	9.62e-05	0.00807
GO:0015075 ion transmembrane transporter activity	GO_MF	587	254	1.19998	3.43e-05	0.00834
GO:0034641 cellular nitrogen compound metabolic process	GO_BP	1369	528	1.06957	0.000101	0.00842
GO:0004888 transmembrane signaling receptor activity	GO_MF	58	43	2.05599	3.66e-05	0.00873
GO:0060249 anatomical structure homeostasis	GO_BP	64	44	1.90657	0.000105	0.00876
GO:0044106 cellular amine metabolic process	GO_BP	944	378	1.11045	0.000106	0.00878
GO:0048285 organelle fission	GO_BP	137	76	1.53841	0.00011	0.00911
GO:0033365 protein localization to organelle	GO_BP	271	130	1.33031	0.00011	0.00911
GO:0046034 ATP metabolic process	GO_BP	116	67	1.60176	0.000114	0.00942
GO:0032204 regulation of telomere maintenance	GO_BP	54	39	2.00286	0.000122	0.00992
GO:0032844 regulation of homeostatic process	GO_BP	54	39	2.00286	0.000122	0.00992
GO:0009756 carbohydrate mediated signaling	GO_BP	114	66	1.60553	0.000122	0.00992
GO:0010182 sugar mediated signaling pathway	GO_BP	114	66	1.60553	0.000122	0.00992
GO:0016579 protein deubiquitination	GO_BP	54	39	2.00286	0.000122	0.00992
GO:0005635 nuclear envelope	GO_CC	76	49	1.78798	0.000138	0.01
GO:0030117 membrane coat	GO_CC	61	42	1.90941	0.000146	0.0101
GO:0048475 coated membrane	GO_CC	61	42	1.90941	0.000146	0.0101
GO:0006944 cellular membrane fusion	GO_BP	275	131	1.32105	0.000131	0.0106
GO:0061025 membrane fusion	GO_BP	275	131	1.32105	0.000131	0.0106
GO:0032318 regulation of Ras GTPase activity	GO_BP	40	32	2.21855	0.000132	0.0106
GO:0010072 primary shoot apical meristem specification	GO_BP	44	34	2.14292	0.000132	0.0106
GO:0008237 metallopeptidase activity	GO_MF	78	52	1.8488	4.71e-05	0.0111
GO:0015672 monovalent inorganic cation transport	GO_BP	245	119	1.34698	0.000142	0.0114
GO:0006511 ubiquitin-dependent protein catabolic process	GO_BP	404	180	1.23558	0.000142	0.0114
GO:0016070 RNA metabolic process	GO_BP	3725	1326	0.987182	0.000145	0.0116
GO:0005982 starch metabolic process	GO_BP	230	113	1.36248	0.000147	0.0117
GO:0048508 embryonic meristem development	GO_BP	59	41	1.92713	0.000151	0.0119
GO:0004518 nuclease activity	GO_MF	183	97	1.46994	5.22e-05	0.0121
GO:0040008 regulation of growth	GO_BP	297	139	1.29789	0.000153	0.0121
GO:0051336 regulation of hydrolase activity	GO_BP	57	40	1.9461	0.000155	0.0123
GO:0006270 DNA replication initiation	GO_BP	66	44	1.8488	0.000173	0.0136
GO:0019941 modification-dependent protein catabolic process	GO_BP	409	181	1.22726	0.000178	0.014
GO:0043632 modification-dependent macromolecule catabolic process	GO_BP	409	181	1.22726	0.000178	0.014
GO:0002252 immune effector process	GO_BP	273	129	1.31041	0.00019	0.0148
GO:0048765 root hair cell differentiation	GO_BP	307	142	1.28271	0.000196	0.0152
GO:0048764 trichoblast maturation	GO_BP	307	142	1.28271	0.000196	0.0152
GO:0048638 regulation of developmental growth	GO_BP	263	125	1.31806	0.000197	0.0153
GO:0030135 coated vesicle	GO_CC	50	36	1.9967	0.000228	0.0155
GO:0009309 amine biosynthetic process	GO_BP	524	223	1.18019	0.000209	0.0162
GO:0030244 cellulose biosynthetic process	GO_BP	103	60	1.61545	0.000213	0.0164
GO:0048469 cell maturation	GO_BP	308	142	1.27855	0.000219	0.0168
GO:0010388 cullin deneddylation	GO_BP	101	59	1.61998	0.000226	0.0173
GO:0000338 protein deneddylation	GO_BP	101	59	1.61998	0.000226	0.0173
GO:0009308 amine metabolic process	GO_BP	1030	404	1.08774	0.000231	0.0176
GO:0000398 mRNA splicing, via spliceosome	GO_BP	120	67	1.54837	0.000236	0.0179
GO:0044255 cellular lipid metabolic process	GO_BP	1394	531	1.05636	0.00024	0.0182
GO:0035195 gene silencing by miRNA	GO_BP	181	92	1.40958	0.000242	0.0183
GO:0010038 response to metal ion	GO_BP	603	251	1.15435	0.000253	0.0191
GO:0071554 cell wall organization or biogenesis	GO_BP	958	378	1.09422	0.000256	0.0192
GO:0010073 meristem maintenance	GO_BP	281	131	1.29284	0.000263	0.0197
GO:0046686 response to cadmium ion	GO_BP	470	202	1.19188	0.00027	0.0202
GO:0005096 GTPase activator activity	GO_MF	53	39	2.04065	9.22e-05	0.0205
GO:0016791 phosphatase activity	GO_MF	303	143	1.3088	9.3e-05	0.0205
GO:0004175 endopeptidase activity	GO_MF	303	143	1.3088	9.3e-05	0.0205
GO:0048827 phyllome development	GO_BP	492	210	1.18368	0.000278	0.0207
GO:0006221 pyrimidine nucleotide biosynthetic process	GO_BP	150	79	1.46055	0.000283	0.021
GO:0009144 purine nucleoside triphosphate metabolic process	GO_BP	163	84	1.42913	0.000315	0.0232
GO:0030705 cytoskeleton-dependent intracellular transport	GO_BP	82	50	1.69097	0.000316	0.0232
GO:0030048 actin filament-based movement	GO_BP	82	50	1.69097	0.000316	0.0232
GO:0009205 purine ribonucleoside triphosphate metabolic process	GO_BP	163	84	1.42913	0.000315	0.0232
GO:0009199 ribonucleoside triphosphate metabolic process	GO_BP	163	84	1.42913	0.000315	0.0232
GO:0009311 oligosaccharide metabolic process	GO_BP	244	116	1.3184	0.000323	0.0237
GO:0000228 nuclear chromosome	GO_CC	56	38	1.88181	0.000362	0.0242
GO:0006635 fatty acid beta-oxidation	GO_BP	171	87	1.41092	0.000342	0.025
GO:0019395 fatty acid oxidation	GO_BP	176	89	1.40235	0.000343	0.025
GO:0048366 leaf development	GO_BP	446	192	1.19384	0.000353	0.0257
GO:0006220 pyrimidine nucleotide metabolic process	GO_BP	154	80	1.44062	0.000358	0.0259
GO:0006163 purine nucleotide metabolic process	GO_BP	217	105	1.34187	0.000373	0.027
GO:0004222 metalloendopeptidase activity	GO_MF	50	37	2.05216	0.000127	0.0276
GO:0034440 lipid oxidation	GO_BP	182	91	1.3866	0.000394	0.0284
GO:0005694 chromosome	GO_CC	201	98	1.3521	0.00047	0.0287
GO:0031988 membrane-bounded vesicle	GO_CC	68	43	1.75364	0.000462	0.0287
GO:0046930 pore complex	GO_CC	28	24	2.37702	0.000447	0.0287
GO:0005643 nuclear pore	GO_CC	28	24	2.37702	0.000447	0.0287
GO:0005774 vacuolar membrane	GO_CC	482	204	1.17372	0.000472	0.0287
GO:0009141 nucleoside triphosphate metabolic process	GO_BP	165	84	1.41181	0.000421	0.0303
GO:0010050 vegetative phase change	GO_BP	70	44	1.74315	0.000438	0.0315
GO:0031224 intrinsic to membrane	GO_CC	1171	448	1.06097	0.000546	0.0316
GO:0031410 cytoplasmic vesicle	GO_CC	62	40	1.78916	0.000537	0.0316
GO:0016023 cytoplasmic membrane-bounded vesicle	GO_CC	62	40	1.78916	0.000537	0.0316
GO:0005984 disaccharide metabolic process	GO_BP	221	106	1.33013	0.000447	0.032
GO:0006520 cellular amino acid metabolic process	GO_BP	880	347	1.09352	0.000464	0.0331
GO:0008652 cellular amino acid biosynthetic process	GO_BP	501	211	1.16795	0.000467	0.0333
GO:0044437 vacuolar part	GO_CC	485	204	1.16646	0.000602	0.0343
GO:0051707 response to other organism	GO_BP	1411	532	1.0456	0.000485	0.0345
GO:0015291 secondary active transmembrane transporter activity	GO_MF	295	138	1.29729	0.000164	0.0351
GO:0070882 cellular cell wall organization or biogenesis	GO_BP	364	160	1.21899	0.000513	0.0364
GO:0051640 organelle localization	GO_BP	154	79	1.42261	0.000515	0.0364
GO:0009150 purine ribonucleotide metabolic process	GO_BP	184	91	1.37152	0.000516	0.0364
GO:0048449 floral organ formation	GO_BP	174	87	1.3866	0.00052	0.0366
GO:0031969 chloroplast membrane	GO_CC	88	51	1.60719	0.000661	0.037
GO:0010015 root morphogenesis	GO_BP	429	184	1.18943	0.00053	0.0372
GO:0046873 metal ion transmembrane transporter activity	GO_MF	157	83	1.46608	0.000184	0.0388
GO:0010053 root epidermal cell differentiation	GO_BP	349	154	1.2237	0.000566	0.0397
GO:0042170 plastid membrane	GO_CC	98	55	1.55638	0.000738	0.0407
GO:0005773 vacuole	GO_CC	854	335	1.08784	0.000752	0.0408
GO:0005819 spindle	GO_CC	44	31	1.95384	0.000778	0.0416
GO:0030659 cytoplasmic vesicle membrane	GO_CC	40	29	2.01056	0.000823	0.0424
GO:0044433 cytoplasmic vesicle part	GO_CC	40	29	2.01056	0.000823	0.0424
GO:0005783 endoplasmic reticulum	GO_CC	583	238	1.13211	0.00083	0.0424
GO:0030662 coated vesicle membrane	GO_CC	38	28	2.04341	0.000842	0.0424
GO:0009605 response to external stimulus	GO_BP	1047	404	1.07008	0.000613	0.0428
GO:0048437 floral organ development	GO_BP	593	243	1.1364	0.000627	0.0437
GO:0009260 ribonucleotide biosynthetic process	GO_BP	229	108	1.30788	0.000629	0.0438
GO:0048569 post-embryonic organ development	GO_BP	596	244	1.13533	0.000638	0.0443
GO:0015662 ATPase activity, coupled to transmembrane movement of ions, phosphorylative mechanism	GO_MF	54	38	1.95151	0.000216	0.0448
GO:0006629 lipid metabolic process	GO_BP	1767	652	1.02327	0.000649	0.0449
GO:0009555 pollen development	GO_BP	316	141	1.23741	0.000663	0.0458
GO:0009524 phragmoplast	GO_CC	49	33	1.86766	0.000937	0.0465
GO:0051168 nuclear export	GO_BP	72	44	1.69473	0.000675	0.0465
GO:0009965 leaf morphogenesis	GO_BP	343	151	1.22085	0.000686	0.0472
GO:0010054 trichoblast differentiation	GO_BP	338	149	1.2225	0.000709	0.0484
GO:0006406 mRNA export from nucleus	GO_BP	61	39	1.77302	0.00071	0.0484
GO:0051028 mRNA transport	GO_BP	61	39	1.77302	0.00071	0.0484
GO:0009845 seed germination	GO_BP	225	106	1.30648	0.000722	0.0492
GO:0009932 cell tip growth	GO_BP	341	150	1.21988	0.000732	0.0497

## Sheet: Table_S7_DMP_and_DMR_counts_per
		2000 bp 5’ (promoter region)													gene region
Gene	chromosome	Promoter start	Promoter end	strand	F3-I CG DMP hyper	F3-II CG DMP hyper	F3-I CG DMR hyper	F3-II CG DMR hyper		F3-I CG DMP hypo	F3-II CG DMP hypo	F3-I CG DMR hypo	F3-II CG DMR hypo		Gene start	Gene end	F3-I CG DMP hyper	F3-II CG DMP hyper	F3-I CG DMR hyper	F3-II CG DMR hyper		F3-I CG DMP hypo	F3-II CG DMP hypo	F3-I CG DMR hypo	F3-II CG DMR hypo
AT1G01010	1	1630	3630	+	0	0	0	0		0	0	0	0		3630	5899	0	2	0	0		0	0	0	0
AT1G01020	1	8737	10737	-	0	1	0	0		0	0	0	0		5927	8737	0	0	0	0		0	1	0	0
AT1G01030	1	13714	15714	-	0	0	0	0		0	0	0	0		11648	13714	0	0	0	0		0	0	0	0
AT1G01040	1	21145	23145	+	0	0	0	0		0	0	0	0		23145	31227	0	10	0	0		0	9	0	1
AT1G01046	1	26499	28499	+	0	1	0	0		0	1	0	0		28499	28706	0	0	0	0		0	0	0	0
AT1G01050	1	33153	35153	-	0	0	0	0		0	0	0	0		31169	33153	0	1	0	0		0	2	0	0
AT1G01060	1	37871	39871	-	0	0	0	0		0	0	0	0		33378	37871	0	3	0	1		1	3	0	0
AT1G01070	1	40944	42944	-	0	0	0	0		0	0	0	0		38751	40944	0	0	0	0		0	0	0	0
AT1G01073	1	42676	44676	+	0	0	0	0		0	0	0	0		44676	44787	0	0	0	0		0	0	0	0
AT1G01080	1	47019	49019	-	0	2	0	0		0	0	0	0		45295	47019	0	0	0	0		0	0	0	0
AT1G01090	1	49286	51286	-	0	0	0	0		0	0	0	0		47484	49286	0	2	0	0		0	0	0	0
AT1G01100	1	51199	53199	-	0	0	0	0		0	0	0	0		50074	51199	0	0	0	0		0	0	0	0
AT1G01110	1	50238	52238	+	0	0	0	0		0	0	0	0		52238	54692	0	1	0	0		0	0	0	0
AT1G01115	1	54623	56623	+	0	0	0	0		0	0	0	0		56623	56740	0	0	0	0		0	0	0	0
AT1G01120	1	59167	61167	-	0	0	0	0		0	0	0	0		57268	59167	0	0	0	0		0	0	0	0
AT1G01130	1	63811	65811	-	0	0	0	0		0	0	0	0		61904	63811	0	0	0	0		0	0	0	0
AT1G01140	1	67625	69625	-	0	0	0	0		0	0	0	0		64165	67625	0	0	0	0		0	0	0	0
AT1G01150	1	72138	74138	-	0	0	0	0		0	0	0	0		70114	72138	0	0	0	0		0	1	0	0
AT1G01160	1	70338	72338	+	0	0	0	0		0	1	0	0		72338	74096	0	0	0	0		0	0	0	0
AT1G01170	1	74737	76737	-	0	0	0	0		0	0	0	0		73930	74737	0	0	0	0		0	0	0	0
AT1G01180	1	73582	75582	+	0	0	0	0		0	0	0	0		75582	76758	0	0	0	0		0	0	0	0
AT1G01183	1	79032	81032	-	0	0	0	0		0	0	0	0		78931	79032	0	0	0	0		0	0	0	0
AT1G01190	1	84864	86864	-	0	0	0	0		0	0	0	0		83044	84864	0	0	0	0		0	0	0	0
AT1G01200	1	88213	90213	-	0	0	0	0		0	1	0	0		86514	88213	0	0	0	0		0	0	0	0
AT1G01210	1	86897	88897	+	0	0	0	0		0	0	0	0		88897	89745	0	0	0	0		0	0	0	0
AT1G01220	1	89375	91375	+	0	0	0	0		0	1	0	0		91375	95651	0	2	0	0		0	1	0	0
AT1G01225	1	93986	95986	+	0	0	0	0		0	0	0	0		95986	97407	0	0	0	0		0	0	0	0
AT1G01230	1	95455	97455	+	0	0	0	0		0	0	0	0		97455	99240	0	2	0	0		0	2	0	0
AT1G01240	1	97893	99893	+	0	2	0	0		0	2	0	0		99893	101834	0	0	0	0		0	4	0	0
AT1G01250	1	105330	107330	-	0	0	0	0		0	0	0	0		104490	105330	0	0	0	0		0	0	0	0
AT1G01260	1	106945	108945	+	0	0	0	0		0	0	0	0		108945	111609	0	2	0	0		0	2	0	0
AT1G01270	1	111961	113961	-	0	2	0	0		0	0	0	0		111889	111961	0	0	0	0		0	0	0	0
AT1G01280	1	110262	112262	+	0	2	0	0		0	2	0	0		112262	113947	0	2	0	0		0	0	0	0
AT1G01290	1	112285	114285	+	0	2	0	0		0	0	0	0		114285	116108	0	0	0	0		0	0	0	0
AT1G01300	1	114942	116942	+	0	0	0	0		0	0	0	0		116942	118764	0	0	0	0		0	0	0	0
AT1G01305	1	117396	119396	+	0	0	0	0		0	0	0	0		119396	119997	0	0	0	0		0	0	0	0
AT1G01310	1	118153	120153	+	0	0	0	0		0	0	0	0		120153	121130	0	0	0	0		0	0	0	0
AT1G01320	1	130577	132577	-	0	0	0	0		0	1	0	0		121066	130577	0	5	0	0		0	7	0	0
AT1G01340	1	135831	137831	-	0	1	0	0		0	1	0	0		132327	135831	0	2	0	0		0	2	0	0
AT1G01350	1	134123	136123	+	0	2	0	0		0	0	0	0		136123	138162	0	1	0	0		0	1	0	0
AT1G01355	1	136512	138512	+	0	1	0	0		0	1	0	0		138512	139568	0	0	0	0		0	0	0	0
AT1G01360	1	139970	141970	+	0	0	0	0		0	0	0	0		141970	143183	0	0	0	0		0	0	0	0
AT1G01370	1	141563	143563	+	0	0	0	0		0	0	0	0		143563	145684	0	0	0	0		0	0	0	0
AT1G01380	1	145152	147152	+	0	0	0	0		0	0	0	0		147152	147942	0	0	0	0		0	0	0	0
AT1G01390	1	149806	151806	-	0	0	0	0		0	0	0	0		148119	149806	0	0	0	0		0	0	0	0
AT1G01400	1	152210	154210	-	0	0	0	0		0	1	0	0		150688	152210	0	0	0	0		0	0	0	0
AT1G01410	1	151112	153112	+	0	0	0	0		0	0	0	0		153112	154198	0	0	0	0		0	1	0	0
AT1G01420	1	156011	158011	-	0	0	0	0		0	0	0	0		154491	156011	0	0	0	0		0	0	0	0
AT1G01430	1	158655	160655	-	0	2	0	0		0	1	0	0		156800	158655	0	0	0	0		0	0	0	0
AT1G01440	1	162572	164572	-	0	0	0	0		0	0	0	0		159855	162572	0	4	0	0		0	1	0	0
AT1G01448	1	161418	163418	+	0	2	0	0		0	0	0	0		163418	166239	1	3	0	0		0	2	0	0
AT1G01450	1	165517	167517	-	1	2	0	0		0	2	0	0		164104	165517	0	1	0	0		0	0	0	0
AT1G01453	1	167842	169842	-	0	0	0	0		0	0	0	0		166588	167842	0	0	0	0		0	0	0	0
AT1G01460	1	166722	168722	+	0	0	0	0		0	0	0	0		168722	171165	0	0	0	0		0	0	0	0
AT1G01470	1	172948	174948	-	0	0	0	0		0	0	0	0		172145	172948	0	0	0	0		0	0	0	0
AT1G01471	1	171250	173250	+	0	0	0	0		0	0	0	0		173250	173466	0	0	0	0		0	0	0	0
AT1G01480	1	173781	175781	+	0	0	0	0		0	0	0	0		175781	178400	0	0	0	0		0	0	0	0
AT1G01490	1	182358	184358	-	0	0	0	0		0	0	0	0		180058	182358	0	0	0	0		0	0	0	0
AT1G01500	1	183132	185132	+	0	0	0	0		0	0	0	0		185132	186923	0	0	0	0		0	0	0	0
AT1G01510	1	185210	187210	+	0	0	0	0		0	0	0	0		187210	190056	0	0	0	0		0	1	0	0
AT1G01520	1	188595	190595	+	0	0	0	0		0	1	0	0		190595	192139	0	0	0	0		0	0	0	0
AT1G01530	1	193670	195670	-	0	0	0	0		0	0	0	0		192639	193670	0	0	0	0		0	0	0	0
AT1G01540	1	193779	195779	+	0	0	0	0		0	0	0	0		195779	198684	0	2	0	0		0	3	0	0
AT1G01550	1	197638	199638	+	0	1	0	0		0	3	0	0		199638	201775	0	0	0	0		0	1	0	0
AT1G01560	1	200135	202135	+	0	0	0	0		0	1	0	0		202135	204335	0	0	0	0		0	0	0	0
AT1G01570	1	203175	205175	+	0	0	0	0		0	0	0	0		205175	207435	0	0	0	0		0	0	0	0
AT1G01580	1	207394	209394	+	0	0	0	0		0	0	0	0		209394	213041	0	0	0	0		0	0	0	0
AT1G01590	1	212228	214228	+	0	0	0	0		0	0	0	0		214228	217304	0	0	0	0		0	3	0	0
AT1G01600	1	216993	218993	+	0	0	0	0		0	0	0	0		218993	221286	0	0	0	0		0	0	0	0
AT1G01610	1	224340	226340	-	0	0	0	0		0	0	0	0		221690	224340	0	0	0	0		0	0	0	0
AT1G01620	1	227302	229302	-	0	0	0	0		0	0	0	0		225664	227302	0	0	0	0		0	0	0	0
AT1G01630	1	227012	229012	+	0	0	0	0		0	0	0	0		229012	230917	0	0	0	0		0	0	0	0
AT1G01640	1	232508	234508	-	0	1	0	0		0	1	0	0		230993	232508	0	0	0	0		0	0	0	0
AT1G01650	1	237817	239817	-	0	0	0	0		0	0	0	0		232840	237817	0	4	0	0		0	3	0	0
AT1G01660	1	242608	244608	-	0	1	0	0		0	2	0	0		240056	242608	0	0	0	0		1	2	0	0
AT1G01670	1	245988	247988	-	0	0	0	0		0	0	0	0		242842	245988	0	1	0	0		0	2	0	0
AT1G01680	1	248367	250367	-	0	0	0	0		0	0	0	0		246410	248367	0	0	0	0		0	0	0	0
AT1G01690	1	247140	249140	+	0	0	0	0		0	0	0	0		249140	252462	0	0	0	0		0	1	0	0
AT1G01695	1	250946	252946	+	0	0	0	0		0	1	0	0		252946	254495	0	2	0	0		0	0	0	0
AT1G01700	1	261474	263474	-	0	0	0	0		0	0	0	0		259494	261474	0	0	0	0		0	0	0	0
AT1G01710	1	260827	262827	+	0	0	0	0		0	0	0	0		262827	267771	0	2	0	0		0	0	0	0
AT1G01720	1	266329	268329	+	0	0	0	0		0	0	0	0		268329	269819	0	0	0	0		0	0	0	0
AT1G01725	1	270775	272775	-	1	1	0	0		0	0	0	0		269791	270775	0	0	0	0		0	0	0	0
AT1G01730	1	268955	270955	+	0	0	0	0		0	0	0	0		270955	272061	0	0	0	0		0	0	0	0
AT1G01740	1	274569	276569	-	0	0	0	0		0	1	0	0		272110	274569	1	1	0	0		1	1	0	0
AT1G01750	1	273365	275365	+	0	0	0	0		1	1	0	0		275365	276310	0	0	0	0		0	1	0	0
AT1G01760	1	278448	280448	-	0	0	0	0		0	3	0	0		276265	278448	0	0	0	0		0	2	0	0
AT1G01770	1	276614	278614	+	0	0	0	0		0	1	0	0		278614	282891	0	2	0	0		0	4	0	0
AT1G01780	1	280760	282760	+	0	2	0	0		0	0	0	0		282760	284245	0	0	0	0		0	0	0	0
AT1G01790	1	282609	284609	+	0	0	0	0		0	0	0	0		284609	291094	1	2	0	0		0	3	0	0
AT1G01800	1	291341	293341	+	0	0	0	0		0	0	0	0		293341	295040	0	0	0	0		0	0	0	0
AT1G01810	1	293220	295220	+	0	0	0	0		0	0	0	0		295220	295859	0	0	0	0		0	0	0	0
AT1G01820	1	298120	300120	-	0	0	0	0		0	1	0	0		296000	298120	0	0	0	0		0	0	0	0
AT1G01830	1	302315	304315	-	0	0	0	0		0	0	0	0		298534	302315	0	0	0	0		0	1	0	0
AT1G01840	1	301536	303536	+	0	0	0	0		0	0	0	0		303536	304358	0	0	0	0		0	0	0	0
AT1G01860	1	306287	308287	-	0	1	0	0		0	2	0	0		304132	306287	0	0	0	0		0	1	0	0
AT1G01870	1	304383	306383	+	0	0	0	0		0	1	0	0		306383	306456	0	0	0	0		0	0	0	0
AT1G01880	1	309109	311109	-	0	0	0	0		0	0	0	0		306479	309109	0	1	0	0		0	2	0	0
AT1G01890	1	309347	311347	-	0	0	0	0		0	0	0	0		309274	309347	0	0	0	0		0	0	0	0
AT1G01900	1	308315	310315	+	0	0	0	0		0	0	0	0		310315	313130	0	0	0	0		0	0	0	0
AT1G01910	1	315902	317902	-	0	0	0	0		1	0	0	0		313100	315902	0	3	0	0		0	1	0	0
AT1G01920	1	314127	316127	+	0	3	0	0		0	0	0	0		316127	319650	0	1	0	0		1	0	0	0
AT1G01930	1	322860	324860	-	0	0	0	0		0	0	0	0		319835	322860	0	2	0	0		0	1	0	0
AT1G01940	1	321026	323026	+	0	2	0	0		0	0	0	0		323026	324917	0	0	0	0		0	0	0	0
AT1G01950	1	323378	325378	+	0	0	0	0		0	0	0	0		325378	330619	0	2	0	0		0	4	0	0
AT1G01960	1	337582	339582	-	0	1	0	0		0	0	0	0		330587	337582	0	5	0	0		0	3	0	0
AT1G01970	1	336290	338290	+	0	1	0	0		0	0	0	0		338290	340077	0	1	0	0		0	0	0	0
AT1G01980	1	341999	343999	-	0	0	0	0		0	0	0	0		340171	341999	0	0	0	0		0	0	0	0
AT1G01990	1	344341	346341	-	0	0	0	0		0	0	0	0		343165	344341	0	0	0	0		0	0	0	0
AT1G02000	1	343811	345811	+	0	0	0	0		0	0	0	0		345811	347592	0	0	0	0		0	0	0	0
AT1G02010	1	345890	347890	+	0	0	0	0		0	0	0	0		347890	352480	0	1	0	0		0	1	0	0
AT1G02020	1	354969	356969	-	0	0	0	0		0	0	0	0		352636	354969	0	0	0	0		0	0	0	0
AT1G02030	1	357258	359258	-	0	0	0	0		0	0	0	0		355320	357258	0	0	0	0		0	0	0	0
AT1G02040	1	359078	361078	-	1	5	0	0		0	2	0	0		358103	359078	0	0	0	0		0	0	0	0
AT1G02050	1	360518	362518	-	0	1	0	0		0	0	0	0		359116	360518	1	5	0	0		0	2	0	0
AT1G02060	1	363094	365094	-	0	0	0	0		0	0	0	0		360917	363094	0	1	0	0		0	0	0	0
AT1G02065	1	363208	365208	+	0	0	0	0		0	0	0	0		365208	367340	0	0	0	0		0	0	0	0
AT1G02070	1	370967	372967	-	0	0	0	0		0	0	0	0		370256	370967	0	0	0	0		0	0	0	0
AT1G02074	1	370063	372063	+	0	0	0	0		0	0	0	0		372063	372210	0	0	0	0		0	0	0	0
AT1G02080	1	371334	373334	+	0	0	0	0		0	0	0	0		373334	386847	1	12	0	0		0	10	0	0
AT1G02090	1	389647	391647	-	0	0	0	0		0	3	0	0		387276	389647	0	0	0	0		0	2	0	0
AT1G02100	1	387811	389811	+	0	0	0	0		0	2	0	0		389811	392816	0	0	0	0		0	4	0	0
AT1G02110	1	390830	392830	+	0	0	0	0		0	2	0	0		392830	395528	0	0	0	0		0	0	0	0
AT1G02120	1	393760	395760	+	0	0	0	0		0	0	0	0		395760	399897	0	0	0	0		0	1	0	0
AT1G02130	1	401882	403882	-	0	0	0	0		0	0	0	0		400034	401882	0	0	0	0		0	0	0	0
AT1G02140	1	404456	406456	-	0	1	0	0		0	1	0	0		403189	404456	0	0	0	0		0	0	0	0
AT1G02145	1	402599	404599	+	0	0	0	0		0	0	0	0		404599	408619	0	3	0	0		0	1	0	0
AT1G02150	1	406621	408621	+	0	2	0	0		0	0	0	0		408621	410611	0	0	0	0		0	0	0	0
AT1G02160	1	408747	410747	+	0	0	0	0		0	0	0	0		410747	411597	0	0	0	0		0	0	0	0
AT1G02170	1	409778	411778	+	0	0	0	0		0	0	0	0		411778	413554	0	0	0	0		0	0	0	0
AT1G02180	1	414645	416645	-	0	0	0	0		0	0	0	0		413521	414645	0	0	0	0		0	0	0	0
AT1G02190	1	413078	415078	+	0	0	0	0		0	0	0	0		415078	418010	0	0	0	0		0	0	0	0
AT1G02205	1	416747	418747	+	0	0	0	0		0	0	0	0		418747	422438	0	0	0	0		0	1	0	0
AT1G02210	1	427811	429811	-	0	0	0	0		0	2	0	0		427547	427811	0	0	0	0		0	0	0	0
AT1G02220	1	430647	432647	-	0	0	0	0		0	0	0	0		428813	430647	0	0	0	0		0	2	0	0
AT1G02230	1	436776	438776	-	0	0	0	0		0	2	0	0		435173	436776	0	0	0	0		0	0	0	0
AT1G02250	1	439559	441559	-	0	0	0	0		0	3	0	0		437950	439559	0	0	0	0		0	2	0	0
AT1G02260	1	442877	444877	-	0	0	0	0		0	0	0	0		440440	442877	0	1	0	0		0	4	0	0
AT1G02270	1	446235	448235	-	0	0	0	0		0	0	0	0		443148	446235	0	0	0	0		0	1	0	0
AT1G02280	1	450426	452426	-	0	1	0	0		0	1	0	0		448462	450426	0	0	0	0		0	2	0	0
AT1G02290	1	452737	454737	-	0	0	0	0		0	0	0	0		450526	452737	0	1	0	0		0	1	0	0
AT1G02300	1	451287	453287	+	0	1	0	0		0	1	0	0		453287	455463	0	0	0	0		0	0	0	0
AT1G02305	1	453687	455687	+	0	0	0	0		0	0	0	0		455687	458164	0	1	0	0		0	1	0	0
AT1G02310	1	460696	462696	-	0	1	0	0		0	4	0	1		458132	460696	0	0	0	0		0	0	0	0
AT1G02320	1	459827	461827	+	0	0	0	0		0	0	0	0		461827	461974	0	0	0	0		0	0	0	0
AT1G02330	1	463612	465612	-	0	0	0	0		0	0	0	0		462074	463612	0	1	0	0		0	4	0	1
AT1G02335	1	464924	466924	-	0	0	0	0		0	0	0	0		463854	464924	0	0	0	0		0	0	0	0
AT1G02340	1	467844	469844	-	0	0	0	0		0	0	0	0		465717	467844	0	0	0	0		0	0	0	0
AT1G02350	1	467817	469817	+	0	0	0	0		0	0	0	0		469817	470693	0	0	0	0		0	0	0	0
AT1G02360	1	473160	475160	-	0	0	0	0		0	0	0	0		471989	473160	0	0	0	0		0	0	0	0
AT1G02370	1	472499	474499	+	0	0	0	0		0	0	0	0		474499	476511	0	0	0	0		0	0	0	0
AT1G02380	1	474999	476999	+	0	0	0	0		0	0	0	0		476999	478971	0	0	0	0		0	0	0	0
AT1G02390	1	478851	480851	+	0	0	0	0		0	0	0	0		480851	483292	0	0	0	0		0	0	0	0
AT1G02391	1	483919	485919	-	0	0	0	0		0	0	0	0		483763	483919	0	0	0	0		0	0	0	0
AT1G02400	1	484800	486800	+	0	0	0	0		0	0	0	0		486800	489577	0	0	0	0		0	0	0	0
AT1G02405	1	490505	492505	-	0	0	0	0		0	0	0	0		489978	490505	0	0	0	0		0	0	0	0
AT1G02410	1	488924	490924	+	0	0	0	0		0	0	0	0		490924	492926	0	0	0	0		0	0	0	0
AT1G02420	1	491682	493682	+	0	0	0	0		0	0	0	0		493682	495158	0	0	0	0		0	0	0	0
AT1G02430	1	496062	498062	-	0	0	0	0		0	0	0	0		495049	496062	0	1	0	0		0	1	0	0
AT1G02440	1	497479	499479	-	0	0	0	0		0	0	0	0		496585	497479	0	0	0	0		0	0	0	0
AT1G02450	1	498516	500516	-	0	0	0	0		0	0	0	0		497975	498516	0	0	0	0		0	0	0	0
AT1G02460	1	507204	509204	-	0	0	0	0		0	0	0	0		504672	507204	0	0	0	0		0	0	0	0
AT1G02470	1	513624	515624	-	0	1	0	0		0	0	0	0		511764	513624	0	0	0	0		0	0	0	0
AT1G02475	1	515404	517404	-	0	0	0	0		0	0	0	0		513842	515404	0	1	0	0		0	0	0	0
AT1G02480	1	513493	515493	+	0	1	0	0		0	0	0	0		515493	515566	0	0	0	0		0	0	0	0
AT1G02490	1	514617	516617	+	0	0	0	0		0	0	0	0		516617	516734	0	0	0	0		0	0	0	0
AT1G02500	1	516250	518250	+	0	0	0	0		0	0	0	0		518250	520437	0	0	0	0		0	0	0	0
AT1G02510	1	521668	523668	-	0	0	0	0		0	0	0	0		520497	521668	0	0	0	0		0	0	0	0
AT1G02520	1	521650	523650	+	0	0	0	0		0	0	0	0		523650	528745	0	0	0	0		0	8	0	0
AT1G02530	1	527794	529794	+	0	0	0	0		0	1	0	0		529794	534677	0	6	0	0		1	9	0	0
AT1G02540	1	535699	537699	-	0	0	0	0		0	0	0	0		534826	535699	0	0	0	0		0	0	0	0
AT1G02550	1	534482	536482	+	0	0	0	0		0	0	0	0		536482	537211	0	0	0	0		0	0	0	0
AT1G02560	1	535859	537859	+	0	0	0	0		0	0	0	0		537859	540109	0	0	0	0		0	1	0	0
AT1G02570	1	539334	541334	+	0	0	0	0		0	1	0	0		541334	542240	0	0	0	0		1	0	0	0
AT1G02575	1	541109	543109	+	0	0	0	0		1	0	0	0		543109	544007	0	0	0	0		0	0	0	0
AT1G02580	1	542782	544782	+	0	0	0	0		0	0	0	0		544782	549202	0	0	0	0		0	0	0	0
AT1G02590	1	552761	554761	-	0	0	0	0		0	0	0	0		552137	552761	0	0	0	0		0	0	0	0
AT1G02600	1	550639	552639	+	0	0	0	0		0	0	0	0		552639	552711	0	0	0	0		0	0	0	0
AT1G02610	1	555994	557994	-	0	0	0	0		0	0	0	0		553049	555994	0	0	0	0		0	0	0	0
AT1G02620	1	555091	557091	+	0	0	0	0		0	0	0	0		557091	557986	0	0	0	0		0	0	0	0
AT1G02630	1	562424	564424	-	0	0	0	0		0	0	0	0		560609	562424	0	0	0	0		0	0	0	0
AT1G02640	1	562204	564204	+	0	0	0	0		0	0	0	0		564204	567769	0	0	0	0		0	0	0	0
AT1G02650	1	566703	568703	+	0	0	0	0		0	0	0	0		568703	570418	0	0	0	0		0	0	0	0
AT1G02660	1	574981	576981	-	0	0	0	0		0	0	0	0		571954	574981	1	2	0	0		0	0	0	0
AT1G02670	1	574045	576045	+	0	0	0	0		0	0	0	0		576045	580299	0	2	0	0		0	2	0	0
AT1G02680	1	578624	580624	+	0	2	0	0		0	0	0	0		580624	582310	0	2	0	0		1	1	0	0
AT1G02690	1	582259	584259	+	0	0	0	0		0	0	0	0		584259	587219	0	0	0	0		0	4	0	0
AT1G02700	1	586328	588328	+	0	0	0	0		0	1	0	0		588328	589480	0	0	0	0		0	0	0	0
AT1G02710	1	589996	591996	-	0	0	0	0		0	0	0	0		589705	589996	0	0	0	0		0	0	0	0
AT1G02720	1	589825	591825	+	0	0	0	0		0	0	0	0		591825	594236	0	0	0	0		0	0	0	0
AT1G02730	1	598657	600657	-	0	0	0	0		0	0	0	0		594572	598657	0	0	0	0		0	0	0	0
AT1G02740	1	602038	604038	-	0	2	0	0		0	0	0	0		599415	602038	0	0	0	0		0	0	0	0
AT1G02750	1	600496	602496	+	0	0	0	0		0	0	0	0		602496	604292	0	2	0	0		0	0	0	0
AT1G02760	1	602401	604401	+	0	2	0	0		0	0	0	0		604401	604474	0	0	0	0		0	0	0	0
AT1G02770	1	606693	608693	-	0	0	0	0		0	1	0	0		604872	606693	0	0	0	0		0	0	0	0
AT1G02780	1	609465	611465	-	0	0	0	0		0	0	0	0		607807	609465	0	0	0	0		0	0	0	0
AT1G02790	1	612324	614324	-	0	0	0	0		0	0	0	0		610390	612324	0	0	0	0		0	0	0	0
AT1G02800	1	616191	618191	-	0	0	0	0		0	0	0	0		613215	616191	0	0	0	0		0	0	0	0
AT1G02810	1	616264	618264	+	0	0	0	0		0	0	0	0		618264	620480	0	0	0	0		0	0	0	0
AT1G02813	1	618677	620677	+	0	0	0	0		0	0	0	0		620677	621289	0	0	0	0		0	0	0	0
AT1G02816	1	619460	621460	+	0	0	0	0		0	0	0	0		621460	622469	0	0	0	0		0	0	0	0
AT1G02820	1	624475	626475	-	0	1	0	0		0	0	0	0		623764	624475	0	0	0	0		0	0	0	0
AT1G02830	1	625608	627608	-	0	0	0	0		0	1	0	0		625144	625608	0	1	0	0		0	0	0	0
AT1G02840	1	624740	626740	+	0	1	0	0		0	0	0	0		626740	629819	0	4	0	0		0	3	0	0
AT1G02850	1	628504	630504	+	0	2	0	0		0	0	0	0		630504	633259	0	0	0	0		0	0	0	0
AT1G02860	1	633143	635143	+	0	0	0	0		0	0	0	0		635143	637262	0	0	0	0		0	0	0	0
AT1G02870	1	638677	640677	-	0	0	0	0		0	0	0	0		637213	638677	0	0	0	0		0	0	0	0
AT1G02880	1	644903	646903	-	0	3	0	0		0	1	0	0		642751	644903	0	0	0	0		0	0	0	0
AT1G02890	1	651907	653907	-	0	0	0	0		0	0	0	0		645091	651907	0	7	0	0		0	1	0	0
AT1G02900	1	654343	656343	-	0	3	0	0		0	1	0	0		653764	654343	0	0	0	0		0	0	0	0
AT1G02910	1	658148	660148	-	0	0	0	0		0	0	0	0		655576	658148	0	8	0	0		0	1	0	0
AT1G02920	1	659771	661771	-	0	0	0	0		0	0	0	0		658656	659771	0	0	0	0		0	0	0	0
AT1G02930	1	662456	664456	-	0	0	0	0		0	1	0	0		661176	662456	0	0	0	0		0	0	0	0
AT1G02940	1	664128	666128	-	0	0	0	0		0	0	0	0		663078	664128	0	0	0	0		0	1	0	0
AT1G02950	1	666452	668452	-	0	1	0	0		0	2	0	0		665151	666452	0	0	0	0		0	0	0	0
AT1G02952	1	663353	665353	+	0	0	0	0		0	0	0	0		665353	666367	0	0	0	0		0	0	0	0
AT1G02960	1	669837	671837	-	0	0	0	0		0	0	0	0		666871	669837	0	1	0	0		0	2	0	0
AT1G02965	1	672814	674814	-	0	0	0	0		0	0	0	0		671660	672814	0	0	0	0		0	0	0	0
AT1G02970	1	671305	673305	+	0	0	0	0		0	0	0	0		673305	676378	0	0	0	0		0	0	0	0
AT1G02980	1	675868	677868	+	0	0	0	0		0	0	0	0		677868	681310	0	5	0	0		0	0	0	0
AT1G02990	1	687315	689315	-	0	1	0	0		0	0	0	0		681395	687315	0	3	0	0		0	3	0	0
AT1G03000	1	692560	694560	-	0	0	0	0		0	1	0	0		687889	692560	0	2	0	0		0	0	0	0
AT1G03010	1	691479	693479	+	0	0	0	0		0	0	0	0		693479	696382	0	1	0	0		0	1	0	0
AT1G03020	1	698515	700515	-	0	0	0	0		0	0	0	0		698206	698515	0	0	0	0		0	0	0	0
AT1G03022	1	697120	699120	+	0	0	0	0		0	0	0	0		699120	699246	0	0	0	0		0	0	0	0
AT1G03030	1	699477	701477	+	0	0	0	0		0	0	0	0		701477	703864	2	5	0	0		0	1	0	0
AT1G03040	1	706631	708631	-	0	0	0	0		0	0	0	0		703905	706631	0	0	0	0		0	1	0	0
AT1G03050	1	705725	707725	+	0	0	0	0		0	0	0	0		707725	710041	0	0	0	0		0	1	0	0
AT1G03055	1	711803	713803	-	0	2	0	0		0	1	0	0		710017	711803	0	0	0	0		0	0	0	0
AT1G03060	1	726891	728891	-	0	0	0	0		0	0	0	0		712472	726891	1	7	0	0		0	5	0	0
AT1G03070	1	727900	729900	+	0	0	0	0		0	0	0	0		729900	731557	0	0	0	0		0	0	0	0
AT1G03080	1	738056	740056	-	0	0	0	0		0	0	0	0		731610	738056	1	4	0	0		0	2	0	0
AT1G03090	1	737678	739678	+	0	0	0	0		0	0	0	0		739678	744184	1	0	0	0		0	2	0	0
AT1G03100	1	746479	748479	-	0	0	0	0		0	0	0	0		743884	746479	0	3	0	0		0	1	0	0
AT1G03103	1	745196	747196	+	0	2	0	0		0	1	0	0		747196	748057	0	0	0	0		0	0	0	0
AT1G03106	1	749034	751034	-	0	0	0	0		0	1	0	0		748101	749034	0	0	0	0		0	0	0	0
AT1G03110	1	747245	749245	+	0	0	0	0		0	0	0	0		749245	751963	0	1	0	0		0	1	0	0
AT1G03120	1	750270	752270	+	0	1	0	0		0	1	0	0		752270	753140	0	0	0	0		0	0	0	0
AT1G03130	1	754198	756198	-	0	0	0	0		0	0	0	0		753306	754198	0	0	0	0		0	0	0	0
AT1G03140	1	756303	758303	-	0	0	0	0		0	0	0	0		754370	756303	0	0	0	0		0	0	0	0
AT1G03150	1	754413	756413	+	0	0	0	0		0	0	0	0		756413	758612	0	0	0	0		0	0	0	0
AT1G03160	1	759281	761281	+	0	0	0	0		0	0	0	0		761281	766158	0	2	0	0		0	2	0	0
AT1G03170	1	767631	769631	+	0	0	0	0		0	0	0	0		769631	770684	0	0	0	0		0	0	0	0
AT1G03180	1	771410	773410	+	0	0	0	0		0	0	0	0		773410	775344	0	0	0	0		0	1	0	0
AT1G03190	1	773526	775526	+	0	0	0	0		0	1	0	0		775526	780062	0	1	0	0		0	2	0	0
AT1G03200	1	778601	780601	+	0	0	0	0		0	0	0	0		780601	781285	0	0	0	0		0	0	0	0
AT1G03210	1	780947	782947	+	0	0	0	0		0	0	0	0		782947	784240	0	0	0	0		0	0	0	0
AT1G03220	1	785121	787121	+	0	0	0	0		0	0	0	0		787121	788651	0	0	0	0		0	0	0	0
AT1G03230	1	788090	790090	+	0	0	0	0		0	0	0	0		790090	791592	0	0	0	0		0	0	0	0
AT1G03240	1	792986	794986	-	0	0	0	0		0	0	0	0		792221	792986	0	0	0	0		0	0	0	0
AT1G03250	1	795376	797376	-	0	0	0	0		0	0	0	0		793352	795376	0	0	0	0		0	0	0	0
AT1G03260	1	798463	800463	-	0	0	0	0		0	0	0	0		795531	798463	0	1	0	0		0	0	0	0
AT1G03270	1	797190	799190	+	0	1	0	0		0	0	0	0		799190	802436	0	1	0	0		0	1	0	0
AT1G03280	1	801034	803034	+	0	1	0	0		0	1	0	0		803034	807066	0	1	0	0		0	1	0	0
AT1G03290	1	805360	807360	+	0	1	0	0		0	0	0	0		807360	810868	0	0	0	0		0	0	0	0
AT1G03300	1	813086	815086	-	0	2	0	0		0	0	0	0		811032	813086	0	1	0	0		0	0	0	0
AT1G03310	1	811470	813470	+	0	1	0	0		0	0	0	0		813470	816749	0	2	0	0		0	0	0	0
AT1G03320	1	815026	817026	+	0	0	0	0		0	0	0	0		817026	817767	0	0	0	0		0	0	0	0
AT1G03330	1	819563	821563	-	0	0	0	0		0	0	0	0		817982	819563	0	0	0	0		0	0	0	0
AT1G03340	1	817661	819661	+	0	0	0	0		0	0	0	0		819661	821317	0	0	0	0		0	0	0	0
AT1G03350	1	824393	826393	-	0	1	0	0		0	0	0	0		822637	824393	0	0	0	0		0	0	0	0
AT1G03360	1	822536	824536	+	0	0	0	0		0	0	0	0		824536	826358	0	1	0	0		0	0	0	0
AT1G03365	1	824568	826568	+	0	1	0	0		0	0	0	0		826568	830383	1	4	0	0		0	2	0	0
AT1G03370	1	828626	830626	+	0	2	0	0		0	2	0	0		830626	835361	0	1	0	0		0	0	0	0
AT1G03380	1	833784	835784	+	0	0	0	0		0	0	0	0		835784	840940	2	3	0	0		0	0	0	0
AT1G03390	1	842418	844418	-	0	0	0	0		0	0	0	0		841032	842418	0	0	0	0		0	1	0	0
AT1G03400	1	844190	846190	-	0	0	0	0		0	0	0	0		842746	844190	0	0	0	0		0	0	0	0
AT1G03410	1	847683	849683	-	0	0	0	0		0	0	0	0		844435	847683	0	0	0	0		0	0	0	0
AT1G03430	1	845872	847872	+	0	0	0	0		0	0	0	0		847872	849500	0	0	0	0		0	0	0	0
AT1G03440	1	850365	852365	+	0	0	0	0		0	0	0	0		852365	854032	0	0	0	0		0	0	0	0
AT1G03445	1	859701	861701	-	0	1	0	0		0	1	0	0		854409	859701	1	2	0	0		0	0	0	0
AT1G03457	1	864125	866125	-	0	0	0	0		0	0	0	0		860787	864125	0	4	0	0		0	1	0	0
AT1G03470	1	867733	869733	-	0	0	0	0		0	0	0	0		865914	867733	0	2	0	0		0	0	0	0
AT1G03475	1	871211	873211	-	0	0	0	0		0	2	0	0		869050	871211	0	0	0	0		0	2	0	0
AT1G03490	1	869873	871873	+	0	0	0	0		0	1	0	0		871873	872906	0	0	0	0		0	2	0	0
AT1G03495	1	871183	873183	+	0	0	0	0		0	2	0	0		873183	874935	1	0	0	0		0	0	0	0
AT1G03502	1	875471	877471	-	0	4	0	0		0	0	0	0		875357	875471	0	0	0	0		0	0	0	0
AT1G03506	1	875604	877604	-	0	4	0	0		0	0	0	0		875517	875604	0	0	0	0		0	0	0	0
AT1G03510	1	877547	879547	-	0	0	0	0		0	0	0	0		876257	877547	0	4	0	0		0	0	0	0
AT1G03515	1	875647	877647	+	0	4	0	0		0	0	0	0		877647	877719	0	0	0	0		0	0	0	0
AT1G03520	1	880158	882158	-	0	3	0	0		0	0	0	0		877861	880158	0	0	0	0		0	0	0	0
AT1G03530	1	883391	885391	-	0	0	0	0		0	1	0	0		880495	883391	0	4	0	0		0	0	0	0
AT1G03540	1	881781	883781	+	0	1	0	0		0	0	0	0		883781	885611	0	1	0	0		0	1	0	0
AT1G03545	1	883940	885940	+	0	1	0	0		0	1	0	0		885940	887906	0	1	0	0		0	3	0	0
AT1G03550	1	887956	889956	-	0	0	0	0		0	0	0	0		885622	887956	0	1	0	0		0	3	0	0
AT1G03560	1	892410	894410	-	0	0	0	0		0	0	0	0		890155	892410	0	2	0	0		0	0	0	0
AT1G03570	1	890513	892513	+	0	2	0	0		0	0	0	0		892513	892585	0	0	0	0		0	0	0	0
AT1G03590	1	897518	899518	-	0	0	0	0		0	0	0	0		894253	897518	0	0	0	0		0	0	0	0
AT1G03600	1	896875	898875	+	0	0	0	0		0	0	0	0		898875	899655	0	0	0	0		0	0	0	0
AT1G03610	1	898886	900886	+	0	0	0	0		0	0	0	0		900886	903003	1	0	0	0		0	2	0	0
AT1G03620	1	906186	908186	-	0	0	0	0		0	0	0	0		904318	906186	0	1	0	0		0	0	0	0
AT1G03630	1	905641	907641	+	0	0	0	0		0	0	0	0		907641	909376	0	0	0	0		0	0	0	0
AT1G03640	1	909883	911883	-	0	0	0	0		0	0	0	0		909810	909883	0	0	0	0		0	0	0	0
AT1G03650	1	911193	913193	-	0	0	0	0		0	0	0	0		910022	911193	0	0	0	0		0	0	0	0
AT1G03660	1	911759	913759	-	0	0	0	0		0	0	0	0		911435	911759	0	0	0	0		0	0	0	0
AT1G03670	1	916222	918222	-	0	0	0	0		0	0	0	0		914221	916222	0	0	0	0		0	0	0	0
AT1G03680	1	918064	920064	-	0	1	0	0		0	1	0	0		916818	918064	0	0	0	0		0	0	0	0
AT1G03687	1	916298	918298	+	0	0	0	0		0	0	0	0		918298	920507	0	2	0	0		0	1	0	0
AT1G03700	1	918949	920949	+	0	2	0	0		0	1	0	0		920949	921901	0	0	0	0		0	0	0	0
AT1G03710	1	921425	923425	+	0	0	0	0		0	0	0	0		923425	924726	0	0	0	0		0	0	0	0
AT1G03720	1	926373	928373	-	0	0	0	0		0	0	0	0		924995	926373	0	0	0	0		0	0	0	0
AT1G03730	1	931895	933895	-	0	0	0	0		0	0	0	0		930827	931895	0	0	0	0		0	0	0	0
AT1G03740	1	931511	933511	+	0	0	0	0		0	0	0	0		933511	937043	0	0	0	0		0	5	0	0
AT1G03743	1	937287	939287	-	0	0	0	0		0	1	0	0		937206	937287	0	0	0	0		0	0	0	0
AT1G03746	1	937485	939485	-	0	0	0	0		0	1	0	0		937400	937485	0	0	0	0		0	0	0	0
AT1G03750	1	935919	937919	+	0	0	0	0		0	0	0	0		937919	941162	0	1	0	0		0	3	0	0
AT1G03760	1	943377	945377	-	0	0	0	0		0	0	0	0		941061	943377	0	0	0	0		0	1	0	0
AT1G03770	1	942571	944571	+	0	0	0	0		0	0	0	0		944571	947483	0	1	0	0		0	0	0	0
AT1G03780	1	951827	953827	-	0	0	0	0		0	0	0	0		947519	951827	0	0	0	0		0	0	0	0
AT1G03790	1	952524	954524	+	0	0	0	0		0	0	0	0		954524	956097	0	0	0	0		0	0	0	0
AT1G03800	1	957998	959998	-	0	0	0	0		0	0	0	0		957260	957998	0	0	0	0		0	0	0	0
AT1G03810	1	956758	958758	+	0	0	0	0		0	0	0	0		958758	959609	0	0	0	0		0	0	0	0
AT1G03820	1	960728	962728	-	0	2	0	0		0	0	0	0		959868	960728	0	0	0	0		0	0	0	0
AT1G03830	1	966757	968757	-	0	0	0	0		0	0	0	0		962015	966757	0	8	0	0		0	1	0	0
AT1G03840	1	970130	972130	-	0	0	0	0		0	0	0	0		967502	970130	0	0	0	0		0	0	0	0
AT1G03850	1	977761	979761	-	0	0	0	0		0	0	0	0		976096	977761	0	0	0	0		0	0	0	0
AT1G03860	1	981885	983885	-	0	0	0	0		0	0	0	0		979307	981885	0	1	0	0		0	3	0	0
AT1G03870	1	983540	985540	-	0	0	0	0		0	0	0	0		982505	983540	0	0	0	0		0	0	0	0
AT1G03880	1	983750	985750	+	0	0	0	0		0	0	0	0		985750	988146	0	0	0	0		0	0	0	0
AT1G03890	1	987197	989197	+	0	0	0	0		0	0	0	0		989197	991020	0	0	0	0		0	0	0	0
AT1G03900	1	989138	991138	+	0	0	0	0		0	0	0	0		991138	993118	0	1	0	0		0	0	0	0
AT1G03905	1	991399	993399	+	0	1	0	0		0	0	0	0		993399	995784	0	3	0	0		0	1	0	0
AT1G03910	1	994114	996114	+	0	3	0	0		0	1	0	0		996114	1000437	0	0	0	0		0	2	0	0
AT1G03920	1	999320	1001320	+	0	0	0	0		0	0	0	0		1001320	1004383	0	0	0	0		0	3	0	0
AT1G03930	1	1002768	1004768	+	0	0	0	0		0	0	0	0		1004768	1008370	0	6	0	0		0	3	0	0
AT1G03935	1	1006809	1008809	+	0	6	0	0		0	3	0	0		1008809	1008896	0	0	0	0		0	0	0	0
AT1G03940	1	1011056	1013056	-	0	1	0	0		0	0	0	0		1009541	1011056	0	1	0	0		0	0	0	0
AT1G03950	1	1013365	1015365	-	0	0	0	0		0	1	0	0		1011171	1013365	0	1	0	0		0	0	0	0
AT1G03960	1	1011714	1013714	+	0	1	0	0		0	0	0	0		1013714	1017929	0	4	0	0		0	1	0	0
AT1G03970	1	1016099	1018099	+	0	4	0	0		0	0	0	0		1018099	1019247	0	0	0	0		0	0	0	0
AT1G03980	1	1022108	1024108	-	0	0	0	0		0	0	0	0		1018569	1022108	0	0	0	0		0	0	0	0
AT1G03982	1	1023719	1025719	-	0	0	0	0		0	0	0	0		1022250	1023719	0	0	0	0		0	0	0	0
AT1G03990	1	1022846	1024846	+	0	0	0	0		0	0	0	0		1024846	1027616	0	0	0	0		0	0	0	0
AT1G04000	1	1029119	1031119	-	0	0	0	0		0	0	0	0		1028105	1029119	0	0	0	0		0	0	0	0
AT1G04010	1	1036237	1038237	-	0	0	0	0		0	1	0	0		1031199	1036237	0	1	0	0		0	0	0	0
AT1G04020	1	1034536	1036536	+	0	0	0	0		0	0	0	0		1036536	1040224	0	1	0	0		0	1	0	0
AT1G04030	1	1038382	1040382	+	0	1	0	0		0	0	0	0		1040382	1042892	0	1	0	0		0	0	0	0
AT1G04040	1	1043864	1045864	-	0	0	0	0		0	0	0	0		1042361	1043864	0	0	0	0		0	0	0	0
AT1G04050	1	1049297	1051297	-	0	0	0	0		0	0	0	0		1045597	1049297	0	4	0	0		0	0	0	0
AT1G04070	1	1051186	1053186	-	0	1	0	0		0	3	0	0		1050552	1051186	0	0	0	0		0	0	0	0
AT1G04080	1	1049311	1051311	+	0	0	0	0		0	0	0	0		1051311	1056827	0	4	0	0		0	4	0	0
AT1G04090	1	1055150	1057150	+	0	1	0	0		0	1	0	0		1057150	1059419	0	2	0	0		1	0	0	0
AT1G04100	1	1057505	1059505	+	0	2	0	0		1	0	0	0		1059505	1061191	0	0	0	0		0	0	0	0
AT1G04110	1	1063784	1065784	-	0	3	0	0		0	0	0	0		1061456	1063784	0	0	0	0		0	0	0	0
AT1G04120	1	1071047	1073047	-	0	0	0	0		0	0	0	0		1064449	1071047	1	5	0	0		0	2	0	0
AT1G04130	1	1071426	1073426	+	0	0	0	0		0	0	0	0		1073426	1075568	0	0	0	0		0	2	0	0
AT1G04140	1	1080630	1082630	-	0	0	0	0		0	0	0	0		1075542	1080630	0	2	0	0		0	0	0	0
AT1G04150	1	1084246	1086246	-	0	0	0	0		0	0	0	0		1081207	1084246	0	0	0	0		0	0	0	0
AT1G04160	1	1084494	1086494	+	0	0	0	0		0	0	0	0		1086494	1096146	0	5	0	0		0	8	0	0
AT1G04170	1	1094945	1096945	+	0	0	0	0		0	0	0	0		1096945	1099898	0	0	0	0		0	3	0	0
AT1G04171	1	1100608	1102608	-	0	0	0	0		0	0	0	0		1100443	1100608	0	0	0	0		0	0	0	0
AT1G04180	1	1102622	1104622	+	0	0	0	0		0	0	0	0		1104622	1105988	0	0	0	0		0	0	0	0
AT1G04190	1	1108715	1110715	-	0	1	0	0		0	0	0	0		1106427	1108715	0	2	0	0		0	1	0	0
AT1G04200	1	1107481	1109481	+	0	0	0	0		0	1	0	0		1109481	1114107	0	5	0	0		1	1	0	0
AT1G04210	1	1112404	1114404	+	0	4	0	0		1	1	0	0		1114404	1119739	0	2	0	0		0	2	0	0
AT1G04220	1	1122526	1124526	-	0	0	0	0		0	0	0	0		1119698	1122526	0	0	0	0		0	0	0	0
AT1G04230	1	1123517	1125517	+	0	0	0	0		0	0	0	0		1125517	1128168	1	2	0	0		0	0	0	0
AT1G04240	1	1129551	1131551	-	0	0	0	0		0	0	0	0		1128187	1129551	0	0	0	0		0	0	0	0
AT1G04250	1	1134257	1136257	+	0	0	0	0		0	0	0	0		1136257	1138613	0	0	0	0		0	0	0	0
AT1G04260	1	1141365	1143365	-	0	0	0	0		0	0	0	0		1140527	1141365	0	0	0	0		0	0	0	0
AT1G04270	1	1143053	1145053	-	0	0	0	0		0	0	0	0		1141603	1143053	0	0	0	0		0	0	0	0
AT1G04280	1	1146654	1148654	-	0	0	0	0		0	0	0	0		1143435	1146654	0	0	0	0		0	0	0	0
AT1G04290	1	1148533	1150533	-	0	3	0	0		0	0	0	0		1147522	1148533	0	0	0	0		0	0	0	0
AT1G04295	1	1145780	1147780	+	0	0	0	0		0	0	0	0		1147780	1148435	0	0	0	0		0	0	0	0
AT1G04300	1	1154652	1156652	-	0	1	0	0		0	1	0	0		1148596	1154652	0	4	0	0		0	1	0	0
AT1G04310	1	1157711	1159711	-	0	0	0	0		0	0	0	0		1154763	1157711	0	1	0	0		0	1	0	0
AT1G04320	1	1157022	1159022	+	0	0	0	0		0	0	0	0		1159022	1159093	0	0	0	0		0	0	0	0
AT1G04330	1	1161982	1163982	-	0	0	0	0		0	0	0	0		1161310	1161982	0	0	0	0		0	0	0	0
AT1G04340	1	1164851	1166851	-	0	0	0	0		0	0	0	0		1163096	1164851	0	1	0	0		0	0	0	0
AT1G04350	1	1163164	1165164	+	0	1	0	0		0	0	0	0		1165164	1166768	0	0	0	0		0	0	0	0
AT1G04360	1	1168878	1170878	-	0	0	0	0		0	0	0	0		1167456	1168878	0	0	0	0		0	0	0	0
AT1G04370	1	1173176	1175176	+	0	0	0	0		0	0	0	0		1175176	1175578	0	0	0	0		0	0	0	0
AT1G04380	1	1178407	1180407	-	0	0	0	0		0	0	0	0		1176920	1178407	0	0	0	0		0	0	0	0
AT1G04390	1	1183704	1185704	-	0	19	0	1		0	0	0	0		1179362	1183704	0	1	0	0		0	1	0	0
AT1G04400	1	1188517	1190517	-	0	1	0	0		0	1	0	0		1185549	1188517	0	2	0	0		0	2	0	0
AT1G04410	1	1191412	1193412	-	0	3	0	0		0	3	0	0		1189077	1191412	0	1	0	0		0	1	0	0
AT1G04420	1	1189607	1191607	+	0	1	0	0		0	1	0	0		1191607	1193884	0	3	0	0		0	3	0	0
AT1G04425	1	1192186	1194186	+	0	3	0	0		0	3	0	0		1194186	1196889	0	0	0	0		0	0	0	0
AT1G04430	1	1196117	1198117	+	0	0	0	0		0	0	0	0		1198117	1201527	0	3	0	0		0	2	0	0
AT1G04440	1	1200254	1202254	+	0	2	0	0		0	0	0	0		1202254	1205803	0	0	0	0		0	0	0	0
AT1G04445	1	1205343	1207343	+	0	0	0	0		0	0	0	0		1207343	1207862	0	0	0	0		0	0	0	0
AT1G04450	1	1206520	1208520	+	0	0	0	0		0	0	0	0		1208520	1209874	0	0	0	0		0	0	0	0
AT1G04470	1	1214662	1216662	-	0	0	0	0		0	0	0	0		1211048	1214662	0	0	0	0		0	5	0	0
AT1G04480	1	1214094	1216094	+	0	0	0	0		0	0	0	0		1216094	1217467	0	0	0	0		0	0	0	0
AT1G04490	1	1220137	1222137	-	0	0	0	0		0	0	0	0		1217947	1220137	0	0	0	0		0	0	0	0
AT1G04500	1	1224366	1226366	-	0	0	0	0		0	0	0	0		1221432	1224366	0	0	0	0		0	1	0	0
AT1G04501	1	1222551	1224551	+	0	0	0	0		0	1	0	0		1224551	1224680	0	0	0	0		0	0	0	0
AT1G04510	1	1224574	1226574	+	0	0	0	0		0	0	0	0		1226574	1230827	0	2	0	0		0	4	0	0
AT1G04520	1	1229577	1231577	+	0	1	0	0		0	1	0	0		1231577	1234032	0	0	0	0		0	0	0	0
AT1G04530	1	1236034	1238034	-	0	0	0	0		0	0	0	0		1234175	1236034	0	1	0	0		0	0	0	0
AT1G04540	1	1235255	1237255	+	0	0	0	0		0	0	0	0		1237255	1239061	0	0	0	0		0	0	0	0
AT1G04550	1	1238374	1240374	+	0	0	0	0		0	0	0	0		1240374	1242121	0	0	0	0		0	0	0	0
AT1G04555	1	1240557	1242557	+	0	0	0	0		0	0	0	0		1242557	1244244	0	0	0	0		0	1	0	0
AT1G04560	1	1242946	1244946	+	0	0	0	0		0	1	0	0		1244946	1246059	0	0	0	0		0	0	0	0
AT1G04570	1	1248775	1250775	-	0	0	0	0		0	0	0	0		1246727	1248775	0	0	0	0		0	0	0	0
AT1G04580	1	1257510	1259510	-	0	1	0	0		0	0	0	0		1252121	1257510	0	0	0	0		0	1	0	0
AT1G04590	1	1261426	1263426	-	0	0	0	0		0	0	0	0		1258576	1261426	0	1	0	0		0	0	0	0
AT1G04600	1	1260122	1262122	+	0	0	0	0		0	0	0	0		1262122	1272376	0	2	0	0		1	3	0	0
AT1G04610	1	1277387	1279387	+	0	0	0	0		0	0	0	0		1279387	1281618	0	0	0	0		0	0	0	0
AT1G04620	1	1286584	1288584	-	0	0	0	0		0	0	0	0		1282740	1286584	0	2	0	0		0	0	0	0
AT1G04625	1	1289820	1291820	-	0	0	0	0		0	1	0	0		1287830	1289820	0	0	0	0		0	0	0	0
AT1G04630	1	1291112	1293112	-	0	0	0	0		0	0	0	0		1289733	1291112	0	0	0	0		0	1	0	0
AT1G04635	1	1289313	1291313	+	0	0	0	0		0	1	0	0		1291313	1291995	0	0	0	0		0	0	0	0
AT1G04640	1	1290079	1292079	+	0	0	0	0		0	1	0	0		1292079	1293357	0	0	0	0		0	0	0	0
AT1G04645	1	1294263	1296263	-	0	1	0	0		0	0	0	0		1293769	1294263	0	0	0	0		0	0	0	0
AT1G04650	1	1299002	1301002	-	0	0	0	0		0	0	0	0		1294892	1299002	0	1	0	0		0	0	0	0
AT1G04660	1	1301773	1303773	-	0	0	0	0		0	0	0	0		1300485	1301773	0	0	0	0		0	0	0	0
AT1G04670	1	1299860	1301860	+	0	0	0	0		0	0	0	0		1301860	1302724	0	0	0	0		0	0	0	0
AT1G04680	1	1307884	1309884	-	0	0	0	0		0	0	0	0		1303528	1307884	0	0	0	0		0	0	0	0
AT1G04684	1	1310579	1312579	-	0	0	0	0		0	0	0	0		1310429	1310579	0	0	0	0		0	0	0	0
AT1G04690	1	1311563	1313563	+	0	0	0	0		0	0	0	0		1313563	1315750	0	0	0	0		1	0	0	0
AT1G04700	1	1314253	1316253	+	0	0	0	0		1	0	0	0		1316253	1320919	0	2	0	0		0	2	0	0
AT1G04710	1	1319903	1321903	+	0	0	0	0		0	1	0	0		1321903	1324782	0	1	0	0		0	2	0	0
AT1G04720	1	1322922	1324922	+	0	1	0	0		0	2	0	0		1324922	1324960	0	0	0	0		0	0	0	0
AT1G04730	1	1331086	1333086	-	0	0	0	0		0	0	0	0		1325295	1331086	0	1	0	0		0	1	0	0
AT1G04750	1	1333567	1335567	-	0	0	0	0		0	0	0	0		1331465	1333567	0	0	0	0		0	0	0	0
AT1G04760	1	1332759	1334759	+	0	0	0	0		0	0	0	0		1334759	1336070	0	0	0	0		0	0	0	0
AT1G04770	1	1337849	1339849	-	0	0	0	0		0	0	0	0		1336370	1337849	0	0	0	0		0	0	0	0
AT1G04778	1	1337891	1339891	+	0	0	0	0		0	0	0	0		1339891	1340327	0	0	0	0		0	0	0	0
AT1G04780	1	1343584	1345584	-	0	0	0	0		0	1	0	0		1340668	1343584	1	5	0	1		0	7	0	1
AT1G04790	1	1343035	1345035	+	0	0	0	0		0	0	0	0		1345035	1348451	0	3	0	0		0	2	0	0
AT1G04800	1	1349286	1351286	-	0	0	0	0		0	0	0	0		1348451	1349286	0	0	0	0		0	0	0	0
AT1G04810	1	1348179	1350179	+	0	0	0	0		0	0	0	0		1350179	1355442	0	1	0	0		0	1	0	0
AT1G04820	1	1358386	1360386	-	0	0	0	0		0	2	0	0		1356190	1358386	0	2	0	0		0	0	0	0
AT1G04830	1	1362019	1364019	-	0	0	0	0		0	0	0	0		1358573	1362019	0	0	0	0		0	2	0	0
AT1G04840	1	1364962	1366962	-	0	0	0	0		0	1	0	0		1362866	1364962	0	0	0	0		0	0	0	0
AT1G04850	1	1368844	1370844	-	0	0	0	0		0	3	0	0		1365117	1368844	0	0	0	0		0	1	0	0
AT1G04860	1	1373101	1375101	-	0	0	0	0		0	1	0	0		1369053	1373101	0	1	0	0		0	3	0	0
AT1G04870	1	1375762	1377762	-	0	0	0	0		0	0	0	0		1373233	1375762	0	0	0	0		0	1	0	0
AT1G04880	1	1379185	1381185	-	0	0	0	0		0	0	0	0		1375960	1379185	0	0	0	0		0	0	0	0
AT1G04890	1	1382599	1384599	-	0	0	0	0		0	0	0	0		1380381	1382599	0	0	0	0		0	0	0	0
AT1G04900	1	1381840	1383840	+	0	0	0	0		0	0	0	0		1383840	1387895	0	2	0	0		0	0	0	0
AT1G04910	1	1391187	1393187	-	0	1	0	0		0	2	0	0		1387870	1391187	0	2	0	0		0	2	0	0
AT1G04920	1	1395864	1397864	-	0	0	0	0		0	1	0	0		1391501	1395864	0	2	0	0		0	3	0	0
AT1G04930	1	1399053	1401053	-	0	0	0	0		0	0	0	0		1396290	1399053	0	0	0	0		0	1	0	0
AT1G04940	1	1397181	1399181	+	0	0	0	0		0	0	0	0		1399181	1400770	0	0	0	0		0	0	0	0
AT1G04945	1	1397173	1399173	+	0	0	0	0		0	0	0	0		1399173	1403112	0	0	0	0		0	1	0	0
AT1G04950	1	1407501	1409501	-	0	1	0	0		0	1	0	0		1403084	1407501	0	1	0	0		0	3	0	0
AT1G04960	1	1410868	1412868	-	0	2	0	0		0	0	0	0		1407800	1410868	1	2	0	0		0	1	0	0
AT1G04970	1	1409169	1411169	+	1	2	0	0		0	1	0	0		1411169	1413627	0	2	0	0		0	1	0	0
AT1G04980	1	1416144	1418144	-	0	2	0	0		0	2	0	0		1413643	1416144	0	0	0	0		0	0	0	0
AT1G04985	1	1418482	1420482	-	0	0	0	0		0	1	0	0		1416342	1418482	0	2	0	0		0	2	0	0
AT1G04990	1	1421789	1423789	-	0	0	0	0		0	0	0	0		1419079	1421789	0	0	0	0		0	1	0	0
AT1G05000	1	1423592	1425592	+	0	0	0	0		0	0	0	0		1425592	1428782	0	0	0	0		0	0	0	0
AT1G05010	1	1432858	1434858	-	0	0	0	0		0	0	0	0		1431189	1432858	0	0	0	0		0	0	0	0
AT1G05020	1	1437667	1439667	-	0	0	0	0		0	1	0	0		1435253	1437667	0	0	0	0		0	1	0	0
AT1G05030	1	1441417	1443417	-	0	0	0	0		0	0	0	0		1438151	1441417	0	0	0	0		0	1	0	0
AT1G05040	1	1448448	1450448	-	0	0	0	0		0	0	0	0		1447368	1448448	0	0	0	0		0	2	0	0
AT1G05055	1	1450887	1452887	-	0	0	0	0		0	0	0	0		1448717	1450887	0	0	0	0		0	0	0	0
AT1G05060	1	1452872	1454872	-	0	0	0	0		0	0	0	0		1451029	1452872	0	0	0	0		0	0	0	0
AT1G05065	1	1455220	1457220	-	0	0	0	0		0	0	0	0		1454968	1455220	0	0	0	0		0	0	0	0
AT1G05070	1	1458744	1460744	-	0	0	0	0		0	0	0	0		1457062	1458744	0	4	0	1		0	1	0	0
AT1G05080	1	1457090	1459090	+	0	4	0	1		0	1	0	0		1459090	1460579	0	0	0	0		0	0	0	0
AT1G05085	1	1458987	1460987	+	0	0	0	0		0	0	0	0		1460987	1461670	0	0	0	0		0	0	0	0
AT1G05090	1	1461201	1463201	+	0	0	0	0		0	0	0	0		1463201	1465622	0	1	0	0		0	0	0	0
AT1G05100	1	1467609	1469609	+	0	0	0	0		0	0	0	0		1469609	1470881	0	0	0	0		0	0	0	0
AT1G05120	1	1476078	1478078	-	0	0	0	0		0	0	0	0		1471405	1476078	0	0	0	0		0	1	0	0
AT1G05136	1	1476922	1478922	+	0	0	0	0		0	0	0	0		1478922	1479063	0	0	0	0		0	0	0	0
AT1G05140	1	1480547	1482547	+	0	0	0	0		0	0	0	0		1482547	1484056	0	0	0	0		0	0	0	0
AT1G05150	1	1486960	1488960	-	0	0	0	0		0	1	0	0		1484066	1486960	0	4	0	0		0	1	0	0
AT1G05160	1	1490947	1492947	-	0	0	0	0		0	0	0	0		1487377	1490947	0	1	0	0		0	1	0	0
AT1G05170	1	1494248	1496248	-	0	0	0	0		0	0	0	0		1491110	1494248	0	0	0	0		0	0	0	0
AT1G05180	1	1501824	1503824	-	0	0	0	0		0	0	0	0		1498113	1501824	0	0	0	0		0	1	0	0
AT1G05190	1	1503830	1505830	-	0	0	0	0		0	0	0	0		1502343	1503830	0	0	0	0		0	0	0	0
AT1G05200	1	1502959	1504959	+	0	0	0	0		0	0	0	0		1504959	1509152	0	2	0	0		0	5	0	0
AT1G05205	1	1510281	1512281	-	0	0	0	0		0	0	0	0		1509102	1510281	0	0	0	0		0	1	0	0
AT1G05210	1	1508403	1510403	+	0	0	0	0		0	2	0	0		1510403	1511683	0	0	0	0		0	0	0	0
AT1G05220	1	1509906	1511906	+	0	0	0	0		0	0	0	0		1511906	1513573	0	0	0	0		0	0	0	0
AT1G05230	1	1518805	1520805	-	0	0	0	0		0	0	0	0		1512895	1518805	0	0	0	0		0	1	0	0
AT1G05240	1	1519136	1521136	+	0	0	0	0		0	0	0	0		1521136	1522681	0	0	0	0		0	0	0	0
AT1G05250	1	1527234	1529234	-	0	0	0	0		0	0	0	0		1525600	1527234	0	0	0	0		0	0	0	0
AT1G05260	1	1527766	1529766	+	0	0	0	0		0	0	0	0		1529766	1531439	0	0	0	0		0	0	0	0
AT1G05270	1	1534410	1536410	-	0	0	0	0		0	0	0	0		1531640	1534410	0	0	0	0		0	1	0	0
AT1G05280	1	1537525	1539525	-	0	0	0	0		0	0	0	0		1535443	1537525	0	0	0	0		0	0	0	0
AT1G05290	1	1540562	1542562	-	0	0	0	0		0	0	0	0		1539151	1540562	0	1	0	0		0	0	0	0
AT1G05291	1	1542432	1544432	-	0	0	0	0		0	0	0	0		1541347	1542432	0	0	0	0		0	0	0	0
AT1G05300	1	1547849	1549849	-	0	0	0	0		0	0	0	0		1545105	1547849	0	0	0	0		0	0	0	0
AT1G05310	1	1552517	1554517	-	0	0	0	0		0	0	0	0		1550542	1552517	0	0	0	0		0	0	0	0
AT1G05320	1	1551602	1553602	+	0	0	0	0		0	0	0	0		1553602	1557733	0	0	0	0		1	0	0	0
AT1G05330	1	1556169	1558169	+	0	0	0	0		0	0	0	0		1558169	1558583	0	0	0	0		0	0	0	0
AT1G05340	1	1559903	1561903	-	0	0	0	0		0	0	0	0		1558843	1559903	0	0	0	0		0	0	0	0
AT1G05350	1	1564123	1566123	-	0	0	0	0		0	0	0	0		1560677	1564123	0	0	0	0		0	1	0	0
AT1G05360	1	1562597	1564597	+	0	0	0	0		0	0	0	0		1564597	1567465	0	0	0	0		0	1	0	0
AT1G05370	1	1572280	1574280	-	0	0	0	0		0	0	0	0		1569191	1572280	0	0	0	0		0	0	0	0
AT1G05380	1	1574862	1576862	+	0	0	0	0		0	0	0	0		1576862	1582614	0	3	0	0		0	1	0	0
AT1G05385	1	1583718	1585718	-	0	0	0	0		0	1	0	1		1582670	1583718	0	0	0	0		0	0	0	0
AT1G05390	1	1583845	1585845	-	0	0	0	0		0	3	0	1		1583771	1583845	0	0	0	0		0	0	0	0
AT1G05400	1	1582072	1584072	+	0	0	0	0		0	0	0	0		1584072	1585421	0	0	0	0		0	0	0	0
AT1G05410	1	1587778	1589778	-	0	0	0	0		0	0	0	0		1585370	1587778	0	0	0	0		0	6	0	1
AT1G05420	1	1588072	1590072	+	0	0	0	0		0	0	0	0		1590072	1590753	0	0	0	0		0	0	0	0
AT1G05430	1	1595818	1597818	-	0	0	0	0		0	2	0	0		1594056	1595818	0	0	0	0		0	1	0	0
AT1G05440	1	1597848	1599848	-	0	0	0	0		0	0	0	0		1596006	1597848	0	0	0	0		0	2	0	0
AT1G05450	1	1597910	1599910	+	0	0	0	0		0	0	0	0		1599910	1601214	0	0	0	0		0	0	0	0
AT1G05460	1	1605027	1607027	-	0	0	0	0		0	0	0	0		1601147	1605027	0	2	0	0		0	1	0	0
AT1G05470	1	1611703	1613703	-	0	0	0	0		0	0	0	0		1607356	1611703	0	0	0	0		0	0	0	0
AT1G05490	1	1623452	1625452	-	0	0	0	0		0	0	0	0		1618601	1623452	1	0	0	0		0	1	0	0
AT1G05500	1	1622954	1624954	+	0	0	0	0		0	0	0	0		1624954	1629224	0	0	0	0		0	3	0	0
AT1G05510	1	1627445	1629445	+	0	0	0	0		0	3	0	0		1629445	1630863	0	0	0	0		0	0	0	0
AT1G05520	1	1635711	1637711	-	0	0	0	0		0	0	0	0		1630899	1635711	0	0	0	0		0	2	0	0
AT1G05530	1	1637863	1639863	-	0	0	0	0		0	0	0	0		1636495	1637863	0	0	0	0		0	0	0	0
AT1G05540	1	1637285	1639285	+	0	0	0	0		0	0	0	0		1639285	1640811	0	0	0	0		0	0	0	0
AT1G05550	1	1643917	1645917	-	0	0	0	0		0	0	0	0		1640958	1643917	0	0	0	0		0	0	0	0
AT1G05560	1	1647147	1649147	-	0	2	0	0		0	0	0	0		1645497	1647147	0	0	0	0		0	0	0	0
AT1G05562	1	1643874	1645874	+	0	0	0	0		0	0	0	0		1645874	1647162	0	0	0	0		0	0	0	0
AT1G05570	1	1659437	1661437	-	0	0	0	0		0	0	0	0		1647705	1659437	0	9	0	0		0	4	0	0
AT1G05575	1	1662187	1664187	-	0	0	0	0		0	0	0	0		1661690	1662187	0	0	0	0		0	0	0	0
AT1G05577	1	1664398	1666398	-	0	0	0	0		0	0	0	0		1662369	1664398	0	0	0	0		0	0	0	0
AT1G05580	1	1668904	1670904	-	0	0	0	0		0	1	0	0		1665432	1668904	0	0	0	0		0	0	0	0
AT1G05590	1	1667349	1669349	+	0	0	0	0		0	0	0	0		1669349	1671876	0	0	0	0		0	3	0	0
AT1G05600	1	1669935	1671935	+	0	0	0	0		0	3	0	0		1671935	1673856	0	0	0	0		0	1	0	0
AT1G05610	1	1675934	1677934	-	0	0	0	0		0	0	0	0		1673860	1675934	0	0	0	0		0	0	0	0
AT1G05615	1	1678270	1680270	-	0	0	0	0		0	0	0	0		1677506	1678270	0	0	0	0		0	0	0	0
AT1G05620	1	1677157	1679157	+	0	0	0	0		0	0	0	0		1679157	1681710	0	0	0	0		0	0	0	0
AT1G05630	1	1680317	1682317	+	0	0	0	0		0	0	0	0		1682317	1687363	0	3	0	0		0	7	0	0
AT1G05640	1	1689501	1691501	-	0	0	0	0		0	0	0	0		1687435	1689501	0	2	0	0		1	1	0	0
AT1G05650	1	1692126	1694126	-	0	0	0	0		0	0	0	0		1690263	1692126	0	0	0	0		0	0	0	0
AT1G05660	1	1696058	1698058	-	0	0	0	0		0	0	0	0		1694285	1696058	0	0	0	0		0	0	0	0
AT1G05670	1	1701025	1703025	-	0	0	0	0		0	0	0	0		1697586	1701025	0	1	0	0		0	0	0	0
AT1G05675	1	1702749	1704749	-	0	0	0	0		0	0	0	0		1701115	1702749	0	0	0	0		0	0	0	0
AT1G05680	1	1704691	1706691	-	0	0	0	0		0	0	0	0		1703091	1704691	0	0	0	0		0	0	0	0
AT1G05690	1	1705010	1707010	+	0	0	0	0		0	0	0	0		1707010	1709347	0	1	0	0		0	0	0	0
AT1G05700	1	1707795	1709795	+	0	1	0	0		0	0	0	0		1709795	1713245	0	1	0	0		1	0	0	0
AT1G05710	1	1712949	1714949	+	0	0	0	0		0	0	0	0		1714949	1717276	0	0	0	0		0	0	0	0
AT1G05720	1	1718909	1720909	-	0	0	0	0		0	0	0	0		1717446	1718909	0	0	0	0		0	0	0	0
AT1G05730	1	1716554	1718554	+	0	0	0	0		0	0	0	0		1718554	1720303	0	0	0	0		0	0	0	0
AT1G05740	1	1718673	1720673	+	0	0	0	0		0	0	0	0		1720673	1721309	0	0	0	0		0	2	0	0
AT1G05750	1	1719508	1721508	+	0	0	0	0		0	2	0	0		1721508	1724734	0	3	0	0		0	3	0	0
AT1G05760	1	1724486	1726486	-	0	0	0	0		0	0	0	0		1723733	1724486	0	0	0	0		0	0	0	0
AT1G05770	1	1726283	1728283	-	0	2	0	0		0	0	0	0		1725387	1726283	0	0	0	0		0	0	0	0
AT1G05780	1	1724607	1726607	+	0	0	0	0		0	0	0	0		1726607	1728404	0	2	0	0		0	0	0	0
AT1G05785	1	1728248	1730248	+	0	0	0	0		0	0	0	0		1730248	1732626	0	0	0	0		0	0	0	0
AT1G05790	1	1730870	1732870	+	0	0	0	0		0	0	0	0		1732870	1737489	0	1	0	0		0	3	0	0
AT1G05800	1	1739203	1741203	+	0	0	0	0		0	0	0	0		1741203	1742619	0	0	0	0		0	0	0	0
AT1G05805	1	1742772	1744772	+	0	0	0	0		0	0	0	0		1744772	1747693	0	0	0	0		0	0	0	0
AT1G05810	1	1746313	1748313	+	0	0	0	0		0	0	0	0		1748313	1749460	0	0	0	0		0	0	0	0
AT1G05820	1	1747681	1749681	+	0	0	0	0		0	0	0	0		1749681	1753990	0	0	0	0		0	0	0	0
AT1G05830	1	1752243	1754243	+	0	0	0	0		0	0	0	0		1754243	1761817	0	4	0	0		0	5	0	0
AT1G05835	1	1760223	1762223	+	0	0	0	0		0	2	0	0		1762223	1762814	0	0	0	0		0	0	0	0
AT1G05840	1	1766281	1768281	-	0	0	0	0		0	1	0	0		1762733	1766281	0	0	0	0		0	0	0	0
AT1G05850	1	1768695	1770695	-	0	0	0	0		0	1	0	0		1766502	1768695	0	0	0	0		0	1	0	0
AT1G05860	1	1767013	1769013	+	0	0	0	0		0	1	0	0		1769013	1771115	0	0	0	0		0	1	0	0
AT1G05870	1	1773293	1775293	-	0	0	0	0		0	0	0	0		1771456	1773293	0	0	0	0		0	0	0	0
AT1G05880	1	1773642	1775642	+	0	0	0	0		0	0	0	0		1775642	1778553	0	0	0	0		0	0	0	0
AT1G05890	1	1777255	1779255	+	0	0	0	0		0	0	0	0		1779255	1784529	0	1	0	0		0	0	0	0
AT1G05894	1	1782802	1784802	+	0	0	0	0		0	0	0	0		1784802	1786292	0	1	0	0		1	1	0	0
AT1G05900	1	1784855	1786855	+	0	1	0	0		1	1	0	0		1786855	1789676	1	1	0	0		0	1	0	0
AT1G05910	1	1788223	1790223	+	0	1	0	0		0	1	0	0		1790223	1796647	0	2	0	0		0	3	0	0
AT1G05920	1	1794777	1796777	+	0	1	0	0		0	0	0	0		1796777	1798254	0	0	0	0		0	0	0	0
AT1G05925	1	1799062	1801062	-	0	0	0	0		0	0	0	0		1798900	1799062	0	0	0	0		0	0	0	0
AT1G05930	1	1797417	1799417	+	0	0	0	0		0	0	0	0		1799417	1800933	0	0	0	0		0	0	0	0
AT1G05940	1	1803984	1805984	-	0	0	0	0		0	1	0	0		1801161	1803984	0	0	0	0		0	0	0	0
AT1G05950	1	1807471	1809471	-	0	0	0	0		0	1	0	0		1804400	1807471	0	0	0	0		0	2	0	0
AT1G05960	1	1815474	1817474	-	0	0	0	0		0	0	0	0		1807972	1815474	0	2	0	0		0	4	0	0
AT1G05970	1	1817282	1819282	-	0	0	0	0		0	0	0	0		1816055	1817282	0	0	0	0		0	0	0	0
AT1G05980	1	1815399	1817399	+	0	0	0	0		0	0	0	0		1817399	1817471	0	0	0	0		0	0	0	0
AT1G05990	1	1816446	1818446	+	0	0	0	0		0	0	0	0		1818446	1819040	0	0	0	0		0	0	0	0
AT1G06000	1	1821894	1823894	-	0	0	0	0		0	0	0	0		1820307	1821894	0	0	0	0		0	0	0	0
AT1G06002	1	1818976	1820976	+	0	0	0	0		0	0	0	0		1820976	1821918	0	0	0	0		0	0	0	0
AT1G06010	1	1820617	1822617	+	0	0	0	0		0	0	0	0		1822617	1823997	0	0	0	0		0	0	0	0
AT1G06020	1	1822547	1824547	+	0	0	0	0		0	0	0	0		1824547	1826101	0	0	0	0		0	0	0	0
AT1G06030	1	1824879	1826879	+	0	0	0	0		0	0	0	0		1826879	1828161	0	0	0	0		0	0	0	0
AT1G06040	1	1829890	1831890	-	0	0	0	0		0	0	0	0		1828412	1829890	0	0	0	0		0	0	0	0
AT1G06050	1	1832555	1834555	-	0	0	0	0		0	0	0	0		1830604	1832555	0	0	0	0		0	0	0	0
AT1G06060	1	1830942	1832942	+	0	0	0	0		0	0	0	0		1832942	1834861	0	0	0	0		0	0	0	0
AT1G06070	1	1837648	1839648	-	0	0	0	0		0	0	0	0		1834828	1837648	0	3	0	0		0	3	0	0
AT1G06080	1	1841567	1843567	+	0	0	0	0		0	0	0	0		1843567	1846302	0	0	0	0		0	0	0	0
AT1G06090	1	1845882	1847882	+	0	0	0	0		0	0	0	0		1847882	1849693	0	0	0	0		0	1	0	0
AT1G06100	1	1849529	1851529	+	0	0	0	0		0	0	0	0		1851529	1853019	0	0	0	0		0	0	0	0
AT1G06110	1	1855031	1857031	-	0	0	0	0		0	0	0	0		1853076	1855031	0	0	0	0		0	0	0	0
AT1G06120	1	1853942	1855942	+	0	0	0	0		0	0	0	0		1855942	1857718	0	0	0	0		0	0	0	0
AT1G06130	1	1860730	1862730	-	0	0	0	0		0	0	0	0		1857766	1860730	0	0	0	0		0	2	0	0
AT1G06135	1	1860196	1862196	+	0	0	0	0		0	0	0	0		1862196	1862742	0	0	0	0		0	0	0	0
AT1G06137	1	1863750	1865750	-	0	0	0	0		0	0	0	0		1863543	1863750	0	0	0	0		0	0	0	0
AT1G06140	1	1862795	1864795	+	0	0	0	0		0	0	0	0		1864795	1866472	0	1	0	0		0	3	0	0
AT1G06148	1	1877528	1879528	-	0	0	0	0		0	0	0	0		1874884	1877528	0	0	0	0		0	0	0	0
AT1G06149	1	1873718	1875718	-	0	0	0	0		0	0	0	0		1868988	1873718	0	0	0	0		0	0	0	0
AT1G06150	1	1873718	1875718	-	0	0	0	0		0	0	0	0		1867014	1873718	0	1	0	0		0	0	0	0
AT1G06160	1	1881003	1883003	+	0	0	0	0		0	0	0	0		1883003	1883934	0	0	0	0		0	0	0	0
AT1G06170	1	1886897	1888897	-	0	0	0	0		0	0	0	0		1884980	1886897	0	0	0	0		0	0	0	0
AT1G06180	1	1887407	1889407	+	0	0	0	0		0	0	0	0		1889407	1891158	0	0	0	0		0	0	0	0
AT1G06190	1	1894148	1896148	-	0	1	0	0		0	0	0	0		1892272	1894148	0	0	0	0		0	0	0	0
AT1G06200	1	1896935	1898935	-	0	2	0	0		0	3	0	0		1894335	1896935	0	1	0	0		0	0	0	0
AT1G06210	1	1895202	1897202	+	0	1	0	0		0	0	0	0		1897202	1899208	0	2	0	0		0	3	0	0
AT1G06220	1	1897963	1899963	+	0	2	0	0		0	3	0	0		1899963	1904873	0	2	0	0		0	1	0	0
AT1G06225	1	1903974	1905974	+	0	0	0	0		0	0	0	0		1905974	1906226	0	0	0	0		0	0	0	0
AT1G06230	1	1904962	1906962	+	0	0	0	0		0	0	0	0		1906962	1910848	0	1	0	0		0	1	0	0
AT1G06240	1	1909121	1911121	+	0	1	0	0		0	0	0	0		1911121	1913205	0	1	0	0		0	0	0	0
AT1G06250	1	1914895	1916895	-	0	0	0	0		0	0	0	0		1913255	1914895	0	0	0	0		0	3	0	0
AT1G06260	1	1914429	1916429	+	0	0	0	0		0	0	0	0		1916429	1917585	0	0	0	0		0	1	0	0
AT1G06265	1	1917661	1919661	-	0	0	0	0		0	2	0	0		1914942	1917661	0	0	0	0		0	1	0	0
AT1G06270	1	1919760	1921760	-	0	0	0	0		0	0	0	0		1918087	1919760	0	0	0	0		0	2	0	0
AT1G06280	1	1920949	1922949	-	0	0	0	0		0	0	0	0		1920306	1920949	0	0	0	0		0	0	0	0
AT1G06290	1	1920351	1922351	+	0	0	0	0		0	0	0	0		1922351	1926278	0	0	0	0		0	0	0	0
AT1G06310	1	1924790	1926790	+	0	0	0	0		0	0	0	0		1926790	1930258	0	0	0	0		0	0	0	0
AT1G06320	1	1928522	1930522	+	0	0	0	0		0	0	0	0		1930522	1931449	0	0	0	0		0	0	0	0
AT1G06330	1	1932266	1934266	-	0	0	0	0		0	0	0	0		1931670	1932266	0	0	0	0		0	0	0	0
AT1G06340	1	1934014	1936014	-	1	0	0	0		0	0	0	0		1933283	1934014	0	0	0	0		0	0	0	0
AT1G06350	1	1936819	1938819	-	0	0	0	0		0	0	0	0		1935292	1936819	1	0	0	0		0	0	0	0
AT1G06360	1	1940459	1942459	-	0	0	0	0		0	0	0	0		1938962	1940459	0	0	0	0		0	0	0	0
AT1G06380	1	1943123	1945123	+	0	0	0	0		0	0	0	0		1945123	1946076	0	0	0	0		0	0	0	0
AT1G06390	1	1944787	1946787	+	0	0	0	0		0	0	0	0		1946787	1950860	0	1	0	0		0	1	0	0
AT1G06400	1	1952785	1954785	-	0	0	0	0		0	0	0	0		1950843	1952785	0	0	0	0		0	1	0	0
AT1G06410	1	1952849	1954849	+	0	0	0	0		0	0	0	0		1954849	1958756	0	6	0	0		0	6	0	0
AT1G06420	1	1956922	1958922	+	0	3	0	0		0	2	0	0		1958922	1959947	0	0	0	0		0	0	0	0
AT1G06430	1	1963011	1965011	-	0	0	0	0		0	0	0	0		1960057	1963011	0	0	0	0		0	1	0	0
AT1G06440	1	1965051	1967051	-	0	0	0	0		0	0	0	0		1963379	1965051	0	0	0	0		0	0	0	0
AT1G06450	1	1963839	1965839	+	0	0	0	0		0	0	0	0		1965839	1967219	0	0	0	0		0	0	0	0
AT1G06460	1	1969561	1971561	-	0	0	0	0		0	0	0	0		1967086	1969561	0	1	0	0		0	0	0	0
AT1G06470	1	1967728	1969728	+	0	1	0	0		0	0	0	0		1969728	1973767	0	0	0	0		0	2	0	0
AT1G06475	1	1974386	1976386	-	0	0	0	0		0	0	0	0		1973833	1974386	0	0	0	0		0	0	0	0
AT1G06480	1	1976083	1978083	+	0	0	0	0		0	0	0	0		1978083	1978157	0	0	0	0		0	0	0	0
AT1G06490	1	1976761	1978761	+	0	0	0	0		0	0	0	0		1978761	1989409	0	4	0	0		0	2	0	0
AT1G06500	1	1987478	1989478	+	0	0	0	0		0	0	0	0		1989478	1990730	0	0	0	0		0	1	0	0
AT1G06510	1	1990332	1992332	+	0	1	0	0		0	1	0	0		1992332	1993840	0	0	0	0		0	0	0	0
AT1G06515	1	1992228	1994228	-	0	0	0	0		0	0	0	0		1990633	1992228	0	1	0	0		0	1	0	0
AT1G06520	1	1996112	1998112	-	0	0	0	0		0	0	0	0		1993977	1996112	0	0	0	0		0	0	0	0
AT1G06530	1	1999593	2001593	+	0	0	0	0		0	0	0	0		2001593	2002596	0	0	0	0		0	0	0	0
AT1G06540	1	2003393	2005393	-	0	0	0	0		0	1	0	0		2002876	2003393	0	0	0	0		0	0	0	0
AT1G06550	1	2007190	2009190	-	0	0	0	0		0	0	0	0		2003626	2007190	0	0	0	0		0	2	0	0
AT1G06560	1	2005614	2007614	+	0	0	0	0		0	1	0	0		2007614	2012006	0	0	0	0		0	5	0	0
AT1G06570	1	2013545	2015545	-	0	0	0	0		0	3	0	0		2011884	2013545	0	0	0	0		0	0	0	0
AT1G06580	1	2016054	2018054	-	0	0	0	0		0	2	0	0		2014002	2016054	0	0	0	0		0	3	0	0
AT1G06590	1	2024662	2026662	-	0	0	0	0		0	3	0	0		2016307	2024662	0	4	0	0		1	4	0	0
AT1G06610	1	2023355	2025355	+	0	1	0	0		0	2	0	0		2025355	2025428	0	0	0	0		0	0	0	0
AT1G06620	1	2023600	2025600	+	0	1	0	0		0	1	0	0		2025600	2027271	0	0	0	0		0	3	0	0
AT1G06630	1	2025738	2027738	+	0	0	0	0		0	3	0	0		2027738	2031388	0	4	0	0		2	0	0	0
AT1G06640	1	2030337	2032337	+	0	0	0	0		0	0	0	0		2032337	2034018	0	1	0	0		0	2	0	0
AT1G06645	1	2032155	2034155	+	0	1	0	0		0	2	0	0		2034155	2035626	0	0	0	0		0	0	0	0
AT1G06650	1	2033838	2035838	+	0	0	0	0		0	0	0	0		2035838	2037366	0	0	0	0		0	0	0	0
AT1G06660	1	2040246	2042246	-	0	0	0	0		0	0	0	0		2037310	2040246	0	0	0	0		0	0	0	0
AT1G06670	1	2038432	2040432	+	0	0	0	0		0	0	0	0		2040432	2047612	0	4	0	0		0	2	0	0
AT1G06680	1	2045824	2047824	+	0	1	0	0		0	0	0	0		2047824	2049418	0	0	0	0		0	0	0	0
AT1G06690	1	2052154	2054154	-	0	0	0	0		0	0	0	0		2049601	2052154	0	0	0	0		0	0	0	0
AT1G06700	1	2055548	2057548	-	0	2	0	0		0	0	0	0		2052480	2055548	0	0	0	0		0	0	0	0
AT1G06710	1	2060242	2062242	-	0	0	0	0		0	2	0	0		2056574	2060242	0	2	0	0		0	0	0	0
AT1G06720	1	2067323	2069323	-	0	0	0	0		0	0	0	0		2060443	2067323	0	2	0	0		0	5	0	0
AT1G06730	1	2065528	2067528	+	0	0	0	0		0	1	0	0		2067528	2070446	0	0	0	0		0	0	0	0
AT1G06750	1	2070978	2072978	+	0	1	0	0		0	2	0	0		2072978	2076505	0	1	0	0		0	0	0	0
AT1G06760	1	2077698	2079698	-	0	0	0	0		0	0	0	0		2076503	2077698	0	0	0	0		0	0	0	0
AT1G06770	1	2081939	2083939	-	0	0	0	0		0	0	0	0		2078910	2081939	0	0	0	0		0	0	0	0
AT1G06780	1	2081310	2083310	+	0	0	0	0		0	0	0	0		2083310	2087131	0	0	0	0		0	0	0	0
AT1G06790	1	2085231	2087231	+	0	0	0	0		0	0	0	0		2087231	2089786	0	0	0	0		0	1	0	0
AT1G06800	1	2091686	2093686	-	0	0	0	0		0	0	0	0		2089416	2091686	0	0	0	0		0	0	0	0
AT1G06810	1	2092528	2094528	-	0	1	0	0		0	0	0	0		2091737	2092528	0	0	0	0		0	0	0	0
AT1G06820	1	2096232	2098232	-	0	1	0	0		0	0	0	0		2092945	2096232	0	1	0	0		0	0	0	0
AT1G06830	1	2095150	2097150	+	0	0	0	0		0	0	0	0		2097150	2097655	0	0	0	0		0	0	0	0
AT1G06840	1	2103479	2105479	-	0	0	0	0		0	0	0	0		2097746	2103479	0	5	0	0		0	6	0	0
AT1G06850	1	2103047	2105047	+	0	0	0	0		0	0	0	0		2105047	2106749	0	0	0	0		0	0	0	0
AT1G06860	1	2107468	2109468	-	0	0	0	0		0	0	0	0		2107397	2107468	0	0	0	0		0	0	0	0
AT1G06870	1	2106592	2108592	+	0	0	0	0		0	0	0	0		2108592	2110986	0	0	0	0		0	0	0	0
AT1G06880	1	2111218	2113218	-	0	1	0	0		0	0	0	0		2111147	2111218	0	0	0	0		0	0	0	0
AT1G06890	1	2114601	2116601	-	0	0	0	0		0	0	0	0		2111362	2114601	0	1	0	0		0	0	0	0
AT1G06900	1	2120745	2122745	-	0	0	0	0		0	1	0	0		2114926	2120745	0	2	0	0		0	0	0	0
AT1G06910	1	2118990	2120990	+	0	0	0	0		0	0	0	0		2120990	2123748	0	0	0	0		0	1	0	0
AT1G06920	1	2125801	2127801	-	0	0	0	0		0	0	0	0		2124853	2125801	0	0	0	0		0	0	0	0
AT1G06923	1	2124748	2126748	+	0	0	0	0		0	0	0	0		2126748	2128060	0	0	0	0		0	0	0	0
AT1G06925	1	2128611	2130611	-	0	0	0	0		0	0	0	0		2127703	2128611	0	0	0	0		0	0	0	0
AT1G06930	1	2126842	2128842	+	0	0	0	0		0	0	0	0		2128842	2129883	0	0	0	0		0	0	0	0
AT1G06950	1	2135665	2137665	-	1	2	0	0		0	2	0	0		2130141	2135665	0	4	0	0		0	5	0	0
AT1G06960	1	2133850	2135850	+	0	3	0	0		0	1	0	0		2135850	2137732	1	2	0	0		0	2	0	0
AT1G06970	1	2136108	2138108	+	1	2	0	0		0	2	0	0		2138108	2140818	0	0	0	0		0	1	0	0
AT1G06980	1	2143821	2145821	-	0	0	0	0		0	0	0	0		2143030	2143821	0	0	0	0		0	0	0	0
AT1G06990	1	2146386	2148386	+	0	0	0	0		0	0	0	0		2148386	2150152	0	0	0	0		0	0	0	0
AT1G07000	1	2152325	2154325	-	0	0	0	0		0	0	0	0		2150193	2152325	0	0	0	0		0	1	0	0
AT1G07010	1	2150851	2152851	+	0	0	0	0		0	1	0	0		2152851	2155269	0	0	0	0		0	0	0	0
AT1G07020	1	2156008	2158008	-	0	1	0	0		0	0	0	0		2155212	2156008	0	0	0	0		0	0	0	0
AT1G07025	1	2158158	2160158	-	0	1	0	0		0	0	0	0		2157657	2158158	0	3	0	0		0	1	0	0
AT1G07030	1	2160809	2162809	-	0	2	0	0		1	0	0	0		2158419	2160809	0	0	0	0		0	0	0	0
AT1G07040	1	2163308	2165308	-	0	0	0	0		0	0	0	0		2160937	2163308	0	2	0	0		1	0	0	0
AT1G07050	1	2165239	2167239	-	0	0	0	0		0	0	0	0		2164187	2165239	0	0	0	0		0	0	0	0
AT1G07051	1	2163516	2165516	+	0	0	0	0		0	0	0	0		2165516	2165746	0	0	0	0		0	0	0	0
AT1G07060	1	2168397	2170397	-	0	0	0	0		0	0	0	0		2167106	2168397	0	0	0	0		0	0	0	0
AT1G07070	1	2166563	2168563	+	0	0	0	0		0	0	0	0		2168563	2169851	0	0	0	0		0	0	0	0
AT1G07080	1	2167981	2169981	+	0	0	0	0		0	0	0	0		2169981	2172194	0	1	0	0		0	0	0	0
AT1G07090	1	2174894	2176894	-	0	0	0	0		0	0	0	0		2173951	2174894	0	0	0	0		0	0	0	0
AT1G07100	1	2175884	2177884	+	0	0	0	0		0	0	0	0		2177884	2177958	0	0	0	0		0	0	0	0
AT1G07110	1	2184148	2186148	-	0	1	0	0		0	2	0	0		2178103	2184148	0	3	0	0		0	4	0	0
AT1G07119	1	2182346	2184346	+	0	1	0	0		0	1	0	0		2184346	2186539	0	2	0	0		0	2	0	0
AT1G07120	1	2186580	2188580	-	0	0	0	0		0	0	0	0		2184758	2186580	0	2	0	0		0	2	0	0
AT1G07128	1	2188417	2190417	-	0	0	0	0		0	0	0	0		2187620	2188417	0	0	0	0		0	0	0	0
AT1G07130	1	2185775	2187775	+	0	2	0	0		0	0	0	0		2187775	2188733	0	0	0	0		0	0	0	0
AT1G07135	1	2190659	2192659	-	0	0	0	0		0	0	0	0		2189927	2190659	0	0	0	0		0	0	0	0
AT1G07140	1	2193793	2195793	-	0	0	0	0		0	0	0	0		2191722	2193793	0	0	0	0		0	0	0	0
AT1G07150	1	2195798	2197798	-	0	0	0	0		0	0	0	0		2193940	2195798	0	0	0	0		0	0	0	0
AT1G07160	1	2199748	2201748	-	0	0	0	0		0	0	0	0		2197907	2199748	0	0	0	0		0	1	0	0
AT1G07170	1	2198122	2200122	+	0	0	0	0		0	1	0	0		2200122	2201265	0	0	0	0		0	0	0	0
AT1G07175	1	2200329	2202329	+	0	0	0	0		0	0	0	0		2202329	2202774	0	0	0	0		0	0	0	0
AT1G07180	1	2202319	2204319	+	0	0	0	0		0	0	0	0		2204319	2206934	0	0	0	0		0	3	0	0
AT1G07190	1	2206012	2208012	+	0	0	0	0		0	3	0	0		2208012	2208177	0	0	0	0		0	0	0	0
AT1G07200	1	2212546	2214546	-	0	0	0	0		0	0	0	0		2208718	2212546	1	11	0	1		0	4	0	0
AT1G07210	1	2213222	2215222	+	0	0	0	0		0	0	0	0		2215222	2216982	0	0	0	0		0	0	0	0
AT1G07220	1	2219474	2221474	-	0	0	0	0		0	0	0	0		2216924	2219474	0	0	0	0		0	2	0	0
AT1G07230	1	2222982	2224982	-	0	0	0	0		0	0	0	0		2220252	2222982	0	0	0	0		0	0	0	0
AT1G07240	1	2221690	2223690	+	0	0	0	0		0	0	0	0		2223690	2225452	0	0	0	0		0	0	0	0
AT1G07250	1	2223899	2225899	+	0	0	0	0		0	0	0	0		2225899	2227566	0	0	0	0		0	0	0	0
AT1G07260	1	2229319	2231319	-	0	0	0	0		0	0	0	0		2227593	2229319	0	0	0	0		0	0	0	0
AT1G07270	1	2232897	2234897	-	0	0	0	0		0	0	0	0		2229756	2232897	0	0	0	0		0	0	0	0
AT1G07280	1	2236086	2238086	+	0	0	0	0		0	0	0	0		2238086	2241217	0	0	0	0		0	0	0	0
AT1G07290	1	2244428	2246428	-	0	0	0	0		0	0	0	0		2242255	2244428	0	0	0	0		1	0	0	0
AT1G07300	1	2246492	2248492	-	0	0	0	0		0	0	0	0		2245757	2246492	0	0	0	0		0	0	0	0
AT1G07310	1	2248961	2250961	-	0	0	0	0		0	0	0	0		2247508	2248961	0	0	0	0		0	0	0	0
AT1G07320	1	2247132	2249132	+	0	0	0	0		0	0	0	0		2249132	2250529	0	0	0	0		0	0	0	0
AT1G07330	1	2249130	2251130	+	0	0	0	0		0	0	0	0		2251130	2253585	0	1	0	0		0	3	0	0
AT1G07340	1	2252821	2254821	+	0	0	0	0		0	0	0	0		2254821	2256850	0	0	0	0		0	0	0	0
AT1G07350	1	2260101	2262101	-	0	2	0	0		0	1	0	0		2257424	2260101	0	0	0	0		0	1	0	0
AT1G07360	1	2262865	2264865	-	0	0	0	0		0	0	0	0		2260388	2262865	0	2	0	0		0	1	0	0
AT1G07370	1	2261139	2263139	+	0	2	0	0		0	1	0	0		2263139	2264551	0	0	0	0		0	0	0	0
AT1G07380	1	2268306	2270306	-	0	0	0	0		0	0	0	0		2264828	2268306	0	0	0	0		0	0	0	0
AT1G07390	1	2267892	2269892	+	0	0	0	0		0	0	0	0		2269892	2274820	0	1	0	0		0	3	0	1
AT1G07400	1	2272942	2274942	+	0	1	0	0		0	2	0	1		2274942	2275758	0	0	0	0		0	0	0	0
AT1G07410	1	2274052	2276052	+	0	0	0	0		0	0	0	0		2276052	2277154	0	0	0	0		0	0	0	0
AT1G07420	1	2275806	2277806	+	0	0	0	0		0	0	0	0		2277806	2280297	0	0	0	0		0	0	0	0
AT1G07430	1	2282828	2284828	-	0	0	0	0		0	0	0	0		2280834	2282828	0	0	0	0		0	0	0	0
AT1G07440	1	2287730	2289730	-	0	0	0	0		0	0	0	0		2286148	2287730	0	0	0	0		0	0	0	0
AT1G07450	1	2289336	2291336	-	0	0	0	0		0	0	0	0		2287925	2289336	0	0	0	0		0	0	0	0
AT1G07460	1	2288200	2290200	+	0	0	0	0		0	0	0	0		2290200	2290977	0	0	0	0		0	0	0	0
AT1G07470	1	2289456	2291456	+	0	0	0	0		0	0	0	0		2291456	2294588	0	0	0	0		0	0	0	0
AT1G07473	1	2295489	2297489	-	0	1	0	0		0	1	0	0		2294565	2295489	0	0	0	0		0	0	0	0
AT1G07476	1	2293750	2295750	+	0	0	0	0		0	0	0	0		2295750	2296497	0	1	0	0		0	0	0	0
AT1G07480	1	2299470	2301470	-	0	0	0	0		0	0	0	0		2296022	2299470	0	0	0	0		0	1	0	0
AT1G07485	1	2299374	2301374	+	0	0	0	0		0	0	0	0		2301374	2302121	0	0	0	0		0	0	0	0
AT1G07490	1	2302021	2304021	-	0	0	0	0		0	0	0	0		2301379	2302021	0	0	0	0		0	0	0	0
AT1G07500	1	2305031	2307031	-	0	0	0	0		0	1	0	0		2304765	2305031	0	0	0	0		0	0	0	0
AT1G07510	1	2303377	2305377	+	0	0	0	0		0	0	0	0		2305377	2309544	0	3	0	0		0	5	0	0
AT1G07520	1	2311805	2313805	-	0	0	0	0		0	0	0	0		2309563	2311805	0	3	0	0		0	2	0	0
AT1G07530	1	2316469	2318469	-	0	0	0	0		0	0	0	0		2313581	2316469	2	5	0	0		0	3	0	0
AT1G07540	1	2321048	2323048	-	0	0	0	0		0	0	0	0		2318432	2321048	0	0	0	0		0	0	0	0
AT1G07550	1	2326561	2328561	-	0	0	0	0		0	0	0	0		2322652	2326561	0	0	0	0		0	0	0	0
AT1G07560	1	2325319	2327319	+	0	0	0	0		0	0	0	0		2327319	2331096	0	0	0	0		1	1	0	0
AT1G07570	1	2333738	2335738	-	0	0	0	0		0	0	0	0		2331169	2333738	0	0	0	0		0	2	0	0
AT1G07580	1	2332821	2334821	+	0	0	0	0		0	0	0	0		2334821	2334894	0	0	0	0		0	0	0	0
AT1G07590	1	2339391	2341391	-	0	0	0	0		0	0	0	0		2336522	2339391	0	0	0	0		0	0	0	0
AT1G07600	1	2339321	2341321	-	0	0	0	0		0	0	0	0		2338903	2339321	0	0	0	0		0	0	0	0
AT1G07610	1	2339541	2341541	+	0	0	0	0		0	0	0	0		2341541	2342123	0	0	0	0		0	0	0	0
AT1G07615	1	2344271	2346271	-	0	3	0	0		0	0	0	0		2342197	2344271	0	1	0	0		0	5	0	1
AT1G07620	1	2346842	2348842	-	0	0	0	0		0	0	0	0		2344389	2346842	0	3	0	0		0	0	0	0
AT1G07630	1	2347096	2349096	+	0	0	0	0		0	0	0	0		2349096	2351692	1	1	0	0		0	0	0	0
AT1G07640	1	2356227	2358227	-	0	0	0	0		0	0	0	0		2354353	2356227	0	0	0	0		0	0	0	0
AT1G07645	1	2368385	2370385	-	0	0	0	0		0	0	0	0		2367436	2368385	0	0	0	0		0	0	0	0
AT1G07650	1	2366561	2368561	-	0	0	0	0		0	0	0	0		2359548	2366561	1	1	0	0		0	1	0	0
AT1G07660	1	2366836	2368836	+	0	0	0	0		0	0	0	0		2368836	2369734	0	0	0	0		0	0	0	0
AT1G07670	1	2374545	2376545	-	0	0	0	0		0	0	0	0		2370051	2374545	0	1	0	0		0	2	0	0
AT1G07680	1	2374011	2376011	+	0	0	0	0		0	0	0	0		2376011	2377186	0	0	0	0		0	0	0	0
AT1G07690	1	2376075	2378075	+	0	0	0	0		0	0	0	0		2378075	2379000	0	0	0	0		0	0	0	0
AT1G07700	1	2377646	2379646	+	0	0	0	0		0	0	0	0		2379646	2381362	0	0	0	0		0	0	0	0
AT1G07702	1	2382331	2384331	-	0	2	0	0		1	1	0	0		2382250	2382331	0	0	0	0		0	1	0	0
AT1G07705	1	2379614	2381614	+	0	0	0	0		0	0	0	0		2381614	2386092	0	3	0	0		1	2	0	0
AT1G07710	1	2387986	2389986	-	0	0	0	0		0	0	0	0		2386274	2387986	0	1	0	0		0	1	0	0
AT1G07720	1	2392453	2394453	-	0	0	0	0		0	0	0	0		2390654	2392453	0	0	0	0		0	1	0	0
AT1G07725	1	2397272	2399272	-	0	0	0	0		0	1	0	0		2394800	2397272	0	1	0	0		0	0	0	0
AT1G07728	1	2393450	2395450	+	0	0	0	0		0	0	0	0		2395450	2397345	0	1	0	0		0	0	0	0
AT1G07730	1	2398696	2400696	-	0	0	0	0		0	1	0	0		2397526	2398696	0	0	0	0		0	1	0	0
AT1G07740	1	2400508	2402508	-	0	0	0	0		0	0	0	0		2397441	2400508	0	0	0	0		0	2	0	0
AT1G07745	1	2402873	2404873	-	0	0	0	0		0	1	0	0		2400588	2402873	0	0	0	0		0	0	0	0
AT1G07747	1	2401557	2403557	+	0	0	0	0		0	0	0	0		2403557	2403845	0	0	0	0		0	0	0	0
AT1G07750	1	2405943	2407943	-	0	0	0	0		0	0	0	0		2404036	2405943	0	0	0	0		0	1	0	0
AT1G07760	1	2406905	2408905	-	0	0	0	0		0	0	0	0		2406833	2406905	0	0	0	0		0	0	0	0
AT1G07770	1	2409580	2411580	-	0	0	0	0		0	0	0	0		2408202	2409580	0	0	0	0		0	0	0	0
AT1G07780	1	2412677	2414677	-	0	0	0	0		0	0	0	0		2410055	2412677	0	0	0	0		0	0	0	0
AT1G07790	1	2410979	2412979	+	0	0	0	0		0	0	0	0		2412979	2413708	0	0	0	0		0	0	0	0
AT1G07795	1	2412285	2414285	+	0	0	0	0		0	0	0	0		2414285	2414967	0	0	0	0		0	0	0	0
AT1G07810	1	2414264	2416264	+	1	1	0	0		0	0	0	0		2416264	2420757	0	1	0	0		1	1	0	0
AT1G07820	1	2421947	2423947	-	0	0	0	0		0	0	0	0		2421215	2421947	0	0	0	0		0	0	0	0
AT1G07830	1	2420240	2422240	+	0	1	0	0		0	0	0	0		2422240	2423655	0	0	0	0		0	0	0	0
AT1G07840	1	2422053	2424053	+	0	0	0	0		0	0	0	0		2424053	2426676	1	1	0	0		0	1	0	0
AT1G07850	1	2424744	2426744	+	1	1	0	0		0	1	0	0		2426744	2428719	2	2	0	0		0	0	0	0
AT1G07860	1	2429431	2431431	-	0	0	0	0		0	0	0	0		2428910	2429431	0	0	0	0		0	0	0	0
AT1G07870	1	2432057	2434057	-	0	0	0	0		0	0	0	0		2428772	2432057	0	0	0	0		0	0	0	0
AT1G07880	1	2435763	2437763	-	0	0	0	0		0	0	0	0		2434029	2435763	0	0	0	0		0	0	0	0
AT1G07885	1	2436959	2438959	-	0	0	0	0		0	0	0	0		2436466	2436959	0	0	0	0		0	0	0	0
AT1G07890	1	2435329	2437329	+	0	0	0	0		0	0	0	0		2437329	2439665	0	0	0	0		0	0	0	0
AT1G07900	1	2440621	2442621	+	0	0	0	0		0	0	0	0		2442621	2443632	0	0	0	0		0	0	0	0
AT1G07901	1	2444123	2446123	-	0	0	0	0		0	0	0	0		2443970	2444123	0	0	0	0		0	0	0	0
AT1G07910	1	2443469	2445469	+	0	0	0	0		0	0	0	0		2445469	2454645	1	5	0	0		0	3	0	0
AT1G07920	1	2452845	2454845	+	1	1	0	0		0	1	0	0		2454845	2457321	0	0	0	0		0	0	0	0
AT1G07930	1	2456243	2458243	+	0	0	0	0		0	0	0	0		2458243	2460790	0	0	0	0		0	0	0	0
AT1G07940	1	2465504	2467504	-	0	0	0	0		0	0	0	0		2462952	2465504	0	0	0	0		0	0	0	0
AT1G07950	1	2467022	2469022	-	0	1	0	0		0	0	0	0		2465769	2467022	0	0	0	0		0	0	0	0
AT1G07960	1	2465160	2467160	+	0	0	0	0		0	0	0	0		2467160	2469154	0	1	0	0		0	1	0	0
AT1G07970	1	2472628	2474628	-	0	0	0	0		0	2	0	0		2469285	2472628	0	1	0	0		0	1	0	0
AT1G07980	1	2474927	2476927	-	0	0	0	0		0	0	0	0		2473164	2474927	0	0	0	0		0	2	0	0
AT1G07985	1	2473404	2475404	+	0	0	0	0		0	2	0	0		2475404	2476155	0	0	0	0		0	0	0	0
AT1G07990	1	2475156	2477156	+	0	0	0	0		0	0	0	0		2477156	2483138	0	2	0	0		1	0	0	0
AT1G08000	1	2485109	2487109	-	0	1	0	0		0	1	0	0		2483239	2485109	0	1	0	0		0	0	0	0
AT1G08005	1	2483343	2485343	+	0	1	0	0		0	0	0	0		2485343	2485511	0	0	0	0		0	0	0	0
AT1G08010	1	2488027	2490027	-	0	0	0	0		0	0	0	0		2485905	2488027	0	1	0	0		0	1	0	0
AT1G08030	1	2493250	2495250	-	0	0	0	0		0	0	0	0		2489500	2493250	0	1	0	0		0	0	0	0
AT1G08032	1	2492122	2494122	+	0	0	0	0		0	0	0	0		2494122	2494315	0	0	0	0		0	0	0	0
AT1G08035	1	2492401	2494401	+	0	0	0	0		0	0	0	0		2494401	2495149	0	0	0	0		0	0	0	0
AT1G08040	1	2498764	2500764	-	0	0	0	0		0	0	0	0		2495341	2498764	0	0	0	0		0	0	0	0
AT1G08050	1	2501427	2503427	-	0	3	0	0		0	4	0	0		2498835	2501427	0	0	0	0		0	0	0	0
AT1G08060	1	2511084	2513084	-	0	0	0	0		0	0	0	0		2501741	2511084	0	6	0	0		0	6	0	0
AT1G08065	1	2513454	2515454	-	0	0	0	0		0	0	0	0		2511646	2513454	0	0	0	0		0	0	0	0
AT1G08070	1	2516605	2518605	-	0	0	0	0		0	0	0	0		2514191	2516605	0	0	0	0		0	0	0	0
AT1G08080	1	2518546	2520546	-	0	0	0	0		0	0	0	0		2516990	2518546	0	0	0	0		0	0	0	0
AT1G08090	1	2522075	2524075	+	0	0	0	0		0	0	0	0		2524075	2526164	0	0	0	0		0	0	0	0
AT1G08100	1	2529120	2531120	-	0	0	0	0		0	0	0	0		2527169	2529120	0	0	0	0		0	0	0	0
AT1G08110	1	2533327	2535327	+	0	0	0	0		0	0	0	0		2535327	2537931	0	1	0	0		0	3	0	0
AT1G08115	1	2538237	2540237	-	0	0	0	0		0	1	0	0		2538075	2538237	0	0	0	0		0	0	0	0
AT1G08120	1	2536614	2538614	+	0	1	0	0		0	3	0	0		2538614	2539661	0	0	0	0		0	0	0	0
AT1G08125	1	2542334	2544334	-	0	1	0	0		0	1	0	0		2539613	2542334	1	1	0	0		0	3	0	0
AT1G08130	1	2547946	2549946	-	0	0	0	0		0	2	0	0		2542701	2547946	0	2	0	0		0	4	0	0
AT1G08135	1	2551473	2553473	-	0	0	0	0		0	0	0	0		2548818	2551473	0	1	0	0		0	2	0	0
AT1G08140	1	2555161	2557161	-	0	0	0	0		0	0	0	0		2552035	2555161	0	0	0	0		0	0	0	0
AT1G08150	1	2559074	2561074	-	0	0	0	0		0	0	0	0		2556342	2559074	0	0	0	0		0	0	0	0
AT1G08160	1	2560403	2562403	-	0	0	0	0		0	0	0	0		2559486	2560403	0	0	0	0		0	0	0	0
AT1G08165	1	2562148	2564148	-	0	0	0	0		0	0	0	0		2561626	2562148	0	0	0	0		0	0	0	0
AT1G08170	1	2563672	2565672	-	0	0	0	0		0	0	0	0		2562940	2563672	0	0	0	0		0	0	0	0
AT1G08180	1	2565121	2567121	-	0	0	0	0		0	0	0	0		2564571	2565121	0	0	0	0		0	0	0	0
AT1G08190	1	2565474	2567474	+	0	0	0	0		0	0	0	0		2567474	2573393	0	1	0	0		0	2	0	0
AT1G08200	1	2576714	2578714	-	0	1	0	0		0	2	0	0		2573847	2576714	0	1	0	0		0	0	0	0
AT1G08210	1	2580669	2582669	-	0	1	0	0		0	0	0	0		2577019	2580669	0	2	0	0		0	2	0	0
AT1G08220	1	2583323	2585323	-	0	0	0	0		0	0	0	0		2581021	2583323	0	1	0	0		0	0	0	0
AT1G08230	1	2586744	2588744	-	0	0	0	0		0	0	0	0		2583653	2586744	0	0	0	0		0	0	0	0
AT1G08240	1	2586524	2588524	+	0	0	0	0		0	0	0	0		2588524	2588596	0	0	0	0		0	0	0	0
AT1G08250	1	2590301	2592301	-	0	0	0	0		0	0	0	0		2588856	2590301	0	0	0	0		0	0	0	0
AT1G08260	1	2588943	2590943	+	0	0	0	0		0	0	0	0		2590943	2606892	0	4	0	0		0	3	0	0
AT1G08270	1	2607507	2609507	-	0	3	0	0		0	2	0	0		2606268	2607507	0	0	0	0		0	0	0	0
AT1G08280	1	2606407	2608407	+	0	0	0	0		0	0	0	0		2608407	2609853	0	3	0	0		0	2	0	0
AT1G08290	1	2613242	2615242	-	0	0	0	0		0	0	0	0		2609995	2613242	0	0	0	0		0	0	0	0
AT1G08300	1	2612773	2614773	+	0	0	0	0		0	0	0	0		2614773	2618823	1	2	0	0		0	8	0	0
AT1G08310	1	2616646	2618646	+	1	2	0	0		0	4	0	0		2618646	2620452	0	0	0	0		0	4	0	0
AT1G08315	1	2621545	2623545	-	0	0	0	0		0	0	0	0		2620334	2621545	0	0	0	0		0	0	0	0
AT1G08320	1	2627848	2629848	-	0	0	0	0		0	0	0	0		2621903	2627848	0	0	0	0		0	0	0	0
AT1G08340	1	2629067	2631067	+	0	0	0	0		0	0	0	0		2631067	2632871	0	0	0	0		0	0	0	0
AT1G08350	1	2635852	2637852	-	0	0	0	0		0	0	0	0		2632809	2635852	0	2	0	0		0	2	0	0
AT1G08360	1	2634010	2636010	+	0	0	0	0		0	1	0	0		2636010	2637915	0	0	0	0		0	0	0	0
AT1G08370	1	2636180	2638180	+	0	0	0	0		0	0	0	0		2638180	2640554	1	0	0	0		0	2	0	0
AT1G08380	1	2641828	2643828	-	0	1	0	0		0	1	0	0		2640812	2641828	0	0	0	0		0	0	0	0
AT1G08390	1	2640213	2642213	+	0	0	0	0		0	0	0	0		2642213	2643285	0	0	0	0		0	0	0	0
AT1G08400	1	2646035	2648035	-	0	2	0	0		0	1	0	0		2643329	2646035	0	2	0	0		0	2	0	0
AT1G08410	1	2644188	2646188	+	0	1	0	0		0	1	0	0		2646188	2649379	0	3	0	0		0	2	0	0
AT1G08420	1	2647536	2649536	+	0	3	0	0		0	2	0	0		2649536	2657120	0	2	0	0		0	3	0	0
AT1G08430	1	2656715	2658715	+	0	0	0	0		0	0	0	0		2658715	2661029	0	0	0	0		0	0	0	0
AT1G08440	1	2661026	2663026	+	0	0	0	0		0	0	0	0		2663026	2665343	0	0	0	0		0	1	0	0
AT1G08450	1	2671892	2673892	-	0	0	0	0		0	0	0	0		2667797	2671892	0	0	0	0		0	1	0	0
AT1G08460	1	2670450	2672450	+	0	0	0	0		0	0	0	0		2672450	2674628	0	0	0	0		0	0	0	0
AT1G08465	1	2673812	2675812	+	0	0	0	0		0	0	0	0		2675812	2679781	0	0	0	0		0	0	0	0
AT1G08470	1	2684100	2686100	-	0	2	0	0		0	0	0	0		2682126	2684100	0	0	0	0		0	0	0	0
AT1G08480	1	2682233	2684233	+	0	0	0	0		0	0	0	0		2684233	2685621	0	0	0	0		0	0	0	0
AT1G08490	1	2688595	2690595	-	0	0	0	0		0	0	0	0		2685658	2688595	0	2	0	0		0	1	0	0
AT1G08500	1	2687015	2689015	+	0	0	0	0		0	0	0	0		2689015	2690045	0	0	0	0		0	0	0	0
AT1G08510	1	2694377	2696377	-	0	0	0	0		0	0	0	0		2691079	2694377	0	1	0	0		0	1	0	0
AT1G08520	1	2694411	2696411	+	0	0	0	0		0	0	0	0		2696411	2700959	0	0	0	0		0	2	0	0
AT1G08530	1	2699225	2701225	+	0	0	0	0		0	0	0	0		2701225	2703091	0	0	0	0		0	1	0	0
AT1G08540	1	2701335	2703335	+	0	0	0	0		0	1	0	0		2703335	2706845	0	3	0	0		0	0	0	0
AT1G08550	1	2704923	2706923	+	0	2	0	0		0	0	0	0		2706923	2709531	0	2	0	0		0	2	0	0
AT1G08560	1	2710912	2712912	-	0	0	0	0		0	0	0	0		2709631	2710912	0	0	0	0		0	0	0	0
AT1G08570	1	2710882	2712882	+	0	0	0	0		0	0	0	0		2712882	2714734	0	0	0	0		0	0	0	0
AT1G08580	1	2716404	2718404	-	0	0	0	0		0	0	0	0		2715078	2716404	0	0	0	0		0	0	0	0
AT1G08590	1	2716777	2718777	+	0	0	0	0		0	0	0	0		2718777	2722221	0	1	0	0		0	1	0	0
AT1G08592	1	2721676	2723676	-	0	0	0	0		0	0	0	0		2718874	2721676	0	1	0	0		0	1	0	0
AT1G08600	1	2721823	2723823	+	0	0	0	0		0	0	0	0		2723823	2733613	0	3	0	0		1	6	0	0
AT1G08610	1	2735819	2737819	-	0	0	0	0		0	0	0	0		2733656	2735819	0	0	0	0		0	3	0	0
AT1G08620	1	2734773	2736773	+	0	0	0	0		0	0	0	0		2736773	2743758	0	6	0	0		0	3	0	0
AT1G08630	1	2747967	2749967	-	0	2	0	0		0	0	0	0		2743760	2747967	0	0	0	0		0	1	0	0
AT1G08640	1	2751278	2753278	-	0	0	0	0		0	0	0	0		2748397	2751278	0	2	0	0		0	2	0	0
AT1G08650	1	2750153	2752153	+	0	0	0	0		0	2	0	0		2752153	2753703	0	0	0	0		0	0	0	0
AT1G08660	1	2759794	2761794	-	0	0	0	0		0	0	0	0		2757040	2759794	0	0	0	0		0	0	0	0
AT1G08670	1	2761573	2763573	-	0	0	0	0		0	0	0	0		2760345	2761573	0	0	0	0		0	0	0	0
AT1G08680	1	2760583	2762583	+	0	0	0	0		0	0	0	0		2762583	2768967	0	0	0	0		0	2	0	0
AT1G08695	1	2769483	2771483	-	0	0	0	0		0	0	0	0		2769055	2769483	0	0	0	0		0	0	0	0
AT1G08700	1	2771477	2773477	-	0	0	0	0		0	0	0	0		2769814	2771477	0	0	0	0		0	0	0	0
AT1G08710	1	2769632	2771632	+	0	0	0	0		0	0	0	0		2771632	2773460	0	0	0	0		0	0	0	0
AT1G08720	1	2772029	2774029	+	0	0	0	0		0	0	0	0		2774029	2779297	0	3	0	0		0	2	0	0
AT1G08730	1	2777962	2779962	+	0	1	0	0		0	0	0	0		2779962	2788447	0	0	0	0		0	2	0	0
AT1G08750	1	2799066	2801066	+	0	0	0	0		0	0	0	0		2801066	2804537	0	0	0	0		0	0	0	0
AT1G08760	1	2803370	2805370	+	0	0	0	0		0	0	0	0		2805370	2808621	0	2	0	0		0	1	0	0
AT1G08770	1	2806882	2808882	+	0	2	0	0		0	0	0	0		2808882	2809747	0	0	0	0		0	0	0	0
AT1G08780	1	2811191	2813191	-	0	0	0	0		0	0	0	0		2809777	2811191	0	0	0	0		0	0	0	0
AT1G08790	1	2809988	2811988	+	0	0	0	0		0	0	0	0		2811988	2812646	0	0	0	0		0	0	0	0
AT1G08800	1	2818008	2820008	-	0	0	0	0		0	0	0	0		2813060	2818008	0	0	0	0		0	3	0	0
AT1G08810	1	2820395	2822395	-	0	3	0	0		0	0	0	0		2819064	2820395	0	0	0	0		0	0	0	0
AT1G08820	1	2825275	2827275	-	0	0	0	0		0	0	0	0		2821551	2825275	0	3	0	0		0	1	0	0
AT1G08830	1	2825060	2827060	+	0	0	0	0		0	0	0	0		2827060	2829315	0	1	0	0		0	0	0	0
AT1G08840	1	2838469	2840469	-	0	0	0	0		0	0	0	0		2829104	2838469	1	0	0	0		0	2	0	0
AT1G08845	1	2836788	2838788	+	0	0	0	0		0	0	0	0		2838788	2840994	0	0	0	0		0	1	0	0
AT1G08860	1	2840152	2842152	+	0	0	0	0		0	1	0	0		2842152	2846138	0	1	0	0		0	1	0	0
AT1G08870	1	2846608	2848608	-	0	0	0	0		0	0	0	0		2846535	2846608	0	0	0	0		0	0	0	0
AT1G08880	1	2847800	2849800	-	0	0	0	0		0	0	0	0		2846948	2847800	0	0	0	0		0	0	0	0
AT1G08890	1	2846347	2848347	+	0	0	0	0		0	0	0	0		2848347	2852270	0	0	0	0		0	0	0	0
AT1G08900	1	2850453	2852453	+	0	0	0	0		0	0	0	0		2852453	2855779	0	0	0	0		0	0	0	0
AT1G08910	1	2854226	2856226	+	0	0	0	0		0	0	0	0		2856226	2861170	0	1	0	0		0	6	0	0
AT1G08920	1	2865258	2867258	+	0	0	0	0		0	0	0	0		2867258	2870656	0	0	0	0		0	1	0	0
AT1G08930	1	2871464	2873464	+	0	0	0	0		0	0	0	0		2873464	2877270	0	0	0	0		0	0	0	0
AT1G08940	1	2875691	2877691	+	0	0	0	0		0	0	0	0		2877691	2879169	0	4	0	0		0	0	0	0
AT1G08950	1	2877302	2879302	+	0	4	0	0		0	0	0	0		2879302	2879374	0	0	0	0		0	0	0	0
AT1G08960	1	2877641	2879641	+	0	4	0	0		0	0	0	0		2879641	2882231	0	1	0	0		0	0	0	0
AT1G08970	1	2880523	2882523	+	0	1	0	0		0	0	0	0		2882523	2884337	0	1	0	0		0	1	0	0
AT1G08980	1	2882410	2884410	+	0	1	0	0		0	1	0	0		2884410	2886620	0	0	0	0		0	2	0	0
AT1G08985	1	2885284	2887284	+	0	0	0	0		0	2	0	0		2887284	2887706	0	0	0	0		0	0	0	0
AT1G08990	1	2886752	2888752	+	0	0	0	0		0	0	0	0		2888752	2890959	0	0	0	0		0	0	0	0
AT1G09000	1	2889036	2891036	+	0	0	0	0		0	0	0	0		2891036	2895182	0	0	0	0		0	1	0	0
AT1G09010	1	2899384	2901384	-	0	1	0	0		0	0	0	0		2895165	2899384	0	4	0	0		0	0	0	0
AT1G09020	1	2904815	2906815	-	0	0	0	0		0	0	0	0		2899913	2904815	0	1	0	0		0	1	0	0
AT1G09026	1	2905123	2907123	+	0	0	0	0		0	0	0	0		2907123	2907279	0	0	0	0		0	0	0	0
AT1G09030	1	2909030	2911030	-	0	0	0	0		0	0	0	0		2908610	2909030	0	0	0	0		0	0	0	0
AT1G09040	1	2909316	2911316	+	0	0	0	0		0	0	0	0		2911316	2915369	0	0	0	0		0	0	0	0
AT1G09050	1	2916030	2918030	+	0	0	0	0		0	0	0	0		2918030	2920889	0	2	0	0		0	2	0	0
AT1G09060	1	2925762	2927762	-	0	0	0	0		0	0	0	0		2921063	2925762	0	6	0	0		0	0	0	0
AT1G09070	1	2925702	2927702	+	0	0	0	0		0	0	0	0		2927702	2928968	0	0	0	0		0	0	0	0
AT1G09080	1	2931841	2933841	-	0	0	0	0		0	0	0	0		2929216	2931841	0	3	0	0		0	1	0	0
AT1G09090	1	2930738	2932738	+	0	0	0	0		0	0	0	0		2932738	2936586	1	0	0	0		0	0	0	0
AT1G09100	1	2939326	2941326	-	0	0	0	0		0	0	0	0		2936527	2939326	0	2	0	0		0	1	0	0
AT1G09110	1	2937416	2939416	+	0	0	0	0		0	0	0	0		2939416	2939488	0	0	0	0		0	0	0	0
AT1G09130	1	2942288	2944288	-	0	0	0	0		0	1	0	0		2939569	2942288	0	0	0	0		0	0	0	0
AT1G09140	1	2945961	2947961	-	0	0	0	0		0	0	0	0		2942563	2945961	0	1	0	0		0	1	0	0
AT1G09150	1	2944228	2946228	+	0	1	0	0		0	0	0	0		2946228	2949159	0	1	0	0		0	0	0	0
AT1G09155	1	2950989	2952989	-	0	0	0	0		0	0	0	0		2949675	2950989	0	0	0	0		0	0	0	0
AT1G09157	1	2952396	2954396	-	0	0	0	0		0	0	0	0		2951664	2952396	0	0	0	0		0	0	0	0
AT1G09160	1	2955689	2957689	-	0	0	0	0		0	0	0	0		2952770	2955689	0	0	0	0		0	0	0	0
AT1G09170	1	2962207	2964207	-	0	0	0	0		0	0	0	0		2956588	2962207	0	2	0	0		0	0	0	0
AT1G09176	1	2962151	2964151	+	0	0	0	0		0	0	0	0		2964151	2964604	0	0	0	0		0	0	0	0
AT1G09180	1	2963022	2965022	+	0	0	0	0		0	0	0	0		2965022	2965972	0	0	0	0		0	1	0	0
AT1G09190	1	2967718	2969718	-	0	0	0	0		0	1	0	0		2966119	2967718	0	1	0	0		0	2	0	0
AT1G09195	1	2971498	2973498	-	0	0	0	0		0	0	0	0		2967939	2971498	0	0	0	0		0	2	0	0
AT1G09200	1	2972199	2974199	-	0	0	0	0		0	0	0	0		2971592	2972199	0	0	0	0		0	0	0	0
AT1G09210	1	2976750	2978750	-	0	2	0	0		0	0	0	0		2972841	2976750	0	0	0	0		0	0	0	0
AT1G09220	1	2979466	2981466	-	0	1	0	0		0	1	0	0		2977791	2979466	0	2	0	0		0	0	0	0
AT1G09230	1	2982624	2984624	-	0	0	0	0		0	0	0	0		2979519	2982624	0	4	0	0		0	1	0	0
AT1G09240	1	2982880	2984880	+	0	0	0	0		0	0	0	0		2984880	2986130	0	0	0	0		0	0	0	0
AT1G09245	1	2987393	2989393	-	0	0	0	0		0	0	0	0		2986938	2987393	0	0	0	0		0	0	0	0
AT1G09250	1	2987377	2989377	+	0	0	0	0		0	0	0	0		2989377	2990357	0	0	0	0		0	0	0	0
AT1G09260	1	2991403	2993403	+	0	0	0	0		0	0	0	0		2993403	2993820	0	4	0	1		0	0	0	0
AT1G09270	1	2992368	2994368	+	0	4	0	1		0	0	0	0		2994368	2998222	0	2	0	0		0	2	0	0
AT1G09280	1	3001315	3003315	-	1	3	0	0		0	0	0	0		2998099	3001315	0	1	0	0		0	3	0	0
AT1G09290	1	3003762	3005762	-	0	1	0	0		0	0	0	0		3001516	3003762	1	3	0	0		0	0	0	0
AT1G09300	1	3001494	3003494	+	1	3	0	0		0	0	0	0		3003494	3008213	0	3	0	0		0	2	0	0
AT1G09310	1	3007054	3009054	+	0	2	0	0		0	0	0	0		3009054	3009880	0	0	0	0		0	1	0	0
AT1G09320	1	3012363	3014363	-	0	0	0	0		0	0	0	0		3009940	3012363	0	1	0	0		0	0	0	0
AT1G09330	1	3015091	3017091	-	0	0	0	0		0	0	0	0		3012761	3015091	0	0	0	0		0	0	0	0
AT1G09340	1	3013327	3015327	+	0	0	0	0		0	0	0	0		3015327	3018234	0	0	0	0		0	0	0	0
AT1G09350	1	3017818	3019818	+	0	0	0	0		0	0	0	0		3019818	3021441	0	0	0	0		0	0	0	0
AT1G09360	1	3019801	3021801	+	0	0	0	0		0	0	0	0		3021801	3022368	0	0	0	0		0	0	0	0
AT1G09370	1	3022895	3024895	+	0	0	0	0		0	0	0	0		3024895	3025435	0	0	0	0		0	0	0	0
AT1G09380	1	3029549	3031549	-	0	0	0	0		0	0	0	0		3026134	3029549	0	1	0	0		0	0	0	0
AT1G09390	1	3029202	3031202	+	0	0	0	0		0	0	0	0		3031202	3033582	0	0	0	0		0	2	0	0
AT1G09400	1	3035036	3037036	-	0	0	0	0		0	0	0	0		3033511	3035036	0	0	0	0		0	0	0	0
AT1G09410	1	3033442	3035442	+	0	0	0	0		0	0	0	0		3035442	3037560	0	0	0	0		0	0	0	0
AT1G09415	1	3038408	3040408	-	0	0	0	0		0	0	0	0		3037753	3038408	0	0	0	0		0	0	0	0
AT1G09420	1	3041873	3043873	-	0	0	0	0		0	1	0	0		3038461	3041873	0	0	0	0		0	0	0	0
AT1G09421	1	3036630	3038630	+	0	0	0	0		0	0	0	0		3038630	3039326	0	0	0	0		0	0	0	0
AT1G09430	1	3039995	3041995	+	0	0	0	0		0	0	0	0		3041995	3045402	0	0	0	0		0	3	0	0
AT1G09440	1	3047893	3049893	-	0	0	0	0		0	0	0	0		3045512	3047893	0	2	0	0		0	0	0	0
AT1G09450	1	3047023	3049023	+	0	0	0	0		0	0	0	0		3049023	3053112	0	0	0	0		0	0	0	0
AT1G09460	1	3051900	3053900	+	0	0	0	0		0	0	0	0		3053900	3055360	0	1	0	0		0	2	0	0
AT1G09470	1	3057443	3059443	-	0	0	0	0		0	0	0	0		3055230	3057443	0	0	0	0		0	4	0	0
AT1G09480	1	3055974	3057974	+	0	0	0	0		0	1	0	0		3057974	3060661	0	0	0	0		0	0	0	0
AT1G09483	1	3061729	3063729	-	0	0	0	0		0	0	0	0		3060991	3061729	0	0	0	0		0	0	0	0
AT1G09490	1	3062123	3064123	+	0	0	0	0		0	0	0	0		3064123	3065937	0	0	0	0		0	0	0	0
AT1G09500	1	3064698	3066698	+	0	0	0	0		0	0	0	0		3066698	3068598	0	0	0	0		0	0	0	0
AT1G09510	1	3067384	3069384	+	0	0	0	0		0	0	0	0		3069384	3070910	0	0	0	0		0	0	0	0
AT1G09520	1	3072050	3074050	-	0	0	0	0		0	0	0	0		3070945	3072050	0	0	0	0		0	0	0	0
AT1G09530	1	3074581	3076581	+	0	0	0	0		0	0	0	0		3076581	3079539	0	0	0	0		0	1	0	0
AT1G09540	1	3084158	3086158	+	0	0	0	0		0	0	0	0		3086158	3087912	0	0	0	0		0	0	0	0
AT1G09550	1	3092327	3094327	-	0	0	0	0		0	0	0	0		3089732	3092327	0	0	0	0		0	0	0	0
AT1G09560	1	3091838	3093838	+	0	0	0	0		0	0	0	0		3093838	3094864	0	0	0	0		0	0	0	0
AT1G09570	1	3100357	3102357	-	0	0	0	0		0	0	0	0		3095255	3100357	0	2	0	0		0	1	0	0
AT1G09575	1	3102925	3104925	-	0	0	0	0		0	0	0	0		3101670	3102925	0	0	0	0		0	0	0	0
AT1G09580	1	3102587	3104587	+	0	0	0	0		0	0	0	0		3104587	3106290	0	0	0	0		0	1	0	0
AT1G09590	1	3104501	3106501	+	0	0	0	0		0	1	0	0		3106501	3107772	0	0	0	0		0	0	0	0
AT1G09600	1	3106616	3108616	+	0	0	0	0		0	0	0	0		3108616	3111318	0	0	0	0		0	0	0	0
AT1G09610	1	3109693	3111693	+	0	0	0	0		0	0	0	0		3111693	3112873	0	0	0	0		0	0	0	0
AT1G09620	1	3116699	3118699	-	0	0	0	0		0	0	0	0		3112777	3116699	0	0	0	0		0	1	0	0
AT1G09625	1	3117567	3119567	-	0	0	0	0		0	0	0	0		3117136	3117567	0	0	0	0		0	0	0	0
AT1G09630	1	3119708	3121708	-	0	0	0	0		0	0	0	0		3118202	3119708	0	0	0	0		0	0	0	0
AT1G09640	1	3117877	3119877	+	0	0	0	0		0	0	0	0		3119877	3122526	0	0	0	0		0	0	0	0
AT1G09645	1	3120955	3122955	+	0	0	0	0		0	0	0	0		3122955	3124578	0	0	0	0		0	0	0	0
AT1G09650	1	3123806	3125806	+	0	0	0	0		0	0	0	0		3125806	3127284	0	0	0	0		0	0	0	0
AT1G09660	1	3131094	3133094	-	0	0	0	0		0	0	0	0		3127770	3131094	0	2	0	0		0	1	0	0
AT1G09665	1	3131094	3133094	+	0	0	0	0		0	0	0	0		3133094	3133674	0	0	0	0		0	0	0	0
AT1G09680	1	3135930	3137930	-	0	0	0	0		0	0	0	0		3134106	3135930	0	1	0	0		0	0	0	0
AT1G09690	1	3137475	3139475	-	0	0	0	0		0	0	0	0		3136187	3137475	0	0	0	0		0	0	0	0
AT1G09700	1	3140353	3142353	-	0	0	0	0		0	0	0	0		3137766	3140353	0	0	0	0		0	0	0	0
AT1G09710	1	3138867	3140867	+	0	0	0	0		0	0	0	0		3140867	3144370	0	0	0	0		0	1	0	0
AT1G09720	1	3147303	3149303	-	0	0	0	0		0	1	0	0		3144437	3147303	0	0	0	0		0	1	0	0
AT1G09730	1	3154380	3156380	-	0	0	0	0		0	0	0	0		3147666	3154380	0	0	0	0		0	3	0	0
AT1G09740	1	3152531	3154531	+	0	0	0	0		0	0	0	0		3154531	3156275	0	0	0	0		0	0	0	0
AT1G09750	1	3155500	3157500	+	0	0	0	0		0	0	0	0		3157500	3159148	0	0	0	0		0	0	0	0
AT1G09760	1	3161692	3163692	-	0	2	0	0		0	1	0	0		3159124	3161692	0	0	0	0		0	0	0	0
AT1G09770	1	3159840	3161840	+	0	0	0	0		0	0	0	0		3161840	3165360	0	3	0	0		0	2	0	0
AT1G09780	1	3167869	3169869	-	0	1	0	0		0	0	0	0		3165369	3167869	0	0	0	0		0	0	0	0
AT1G09790	1	3170819	3172819	-	0	0	0	0		0	0	0	0		3168481	3170819	0	1	0	0		0	0	0	0
AT1G09794	1	3170107	3172107	+	0	0	0	0		0	0	0	0		3172107	3173463	0	0	0	0		0	0	0	0
AT1G09795	1	3171533	3173533	+	0	0	0	0		0	0	0	0		3173533	3176910	0	0	0	0		0	3	0	0
AT1G09800	1	3180421	3182421	-	0	2	0	0		0	0	0	0		3176882	3180421	0	1	0	0		0	0	0	0
AT1G09810	1	3184224	3186224	-	0	0	0	0		0	0	0	0		3180935	3184224	0	3	0	0		0	0	0	0
AT1G09812	1	3185816	3187816	+	0	0	0	0		0	0	0	0		3187816	3188580	0	0	0	0		0	0	0	0
AT1G09815	1	3187368	3189368	+	0	0	0	0		0	0	0	0		3189368	3190242	0	0	0	0		0	0	0	0
AT1G09820	1	3192414	3194414	-	0	2	0	0		0	1	0	0		3190287	3192414	0	2	0	0		0	0	0	0
AT1G09830	1	3195025	3197025	-	0	0	0	0		0	0	0	0		3192680	3195025	0	2	0	0		0	1	0	0
AT1G09840	1	3200291	3202291	-	0	0	0	0		0	0	0	0		3195823	3200291	0	0	0	0		0	0	0	0
AT1G09850	1	3199798	3201798	+	0	0	0	0		0	0	0	0		3201798	3204150	0	2	0	0		0	0	0	0
AT1G09860	1	3205309	3207309	-	0	1	0	0		0	0	0	0		3204015	3205309	0	0	0	0		0	0	0	0
AT1G09870	1	3203740	3205740	+	0	0	0	0		0	0	0	0		3205740	3208598	0	1	0	0		0	0	0	0
AT1G09880	1	3211653	3213653	-	0	0	0	0		0	0	0	0		3208827	3211653	0	0	0	0		0	1	0	0
AT1G09890	1	3217538	3219538	-	0	1	0	0		0	1	0	0		3214236	3217538	0	0	0	0		0	0	0	0
AT1G09900	1	3216132	3218132	+	0	0	0	0		0	0	0	0		3218132	3219929	0	1	0	0		0	1	0	0
AT1G09910	1	3224541	3226541	-	0	1	0	0		0	1	0	0		3220034	3224541	0	1	0	0		0	2	0	0
AT1G09920	1	3227070	3229070	-	0	0	0	0		0	0	0	0		3224683	3227070	0	1	0	0		0	1	0	0
AT1G09930	1	3230043	3232043	-	0	0	0	0		0	0	0	0		3227489	3230043	0	0	0	0		0	0	0	0
AT1G09932	1	3233109	3235109	-	0	0	0	0		0	0	0	0		3230449	3233109	0	0	0	0		0	0	0	0
AT1G09935	1	3235530	3237530	-	0	0	0	0		0	0	0	0		3234059	3235530	0	0	0	0		0	0	0	0
AT1G09940	1	3239554	3241554	-	0	0	0	0		0	0	0	0		3236994	3239554	0	1	0	0		0	2	0	0
AT1G09950	1	3241632	3243632	-	0	0	0	0		0	0	0	0		3240605	3241632	0	0	0	0		0	0	0	0
AT1G09960	1	3242212	3244212	+	0	0	0	0		0	0	0	0		3244212	3247200	0	0	0	0		0	0	0	0
AT1G09970	1	3250239	3252239	+	0	0	0	0		0	0	0	0		3252239	3255693	0	0	0	0		0	0	0	0
AT1G09980	1	3261614	3263614	-	0	0	0	0		0	0	0	0		3256244	3261614	0	2	0	0		2	4	0	0
AT1G09995	1	3263612	3265612	-	0	0	0	0		0	0	0	0		3262264	3263612	0	0	0	0		0	0	0	0
AT1G10000	1	3264788	3266788	-	0	0	0	0		0	0	0	0		3263876	3264788	0	0	0	0		0	0	0	0
AT1G10010	1	3263975	3265975	+	0	0	0	0		0	0	0	0		3265975	3268726	0	0	0	0		0	1	0	0
AT1G10020	1	3271987	3273987	-	0	0	0	0		0	0	0	0		3269603	3271987	0	0	0	0		0	0	0	0
AT1G10030	1	3271824	3273824	+	0	0	0	0		0	0	0	0		3273824	3275837	0	0	0	0		0	0	0	0
AT1G10040	1	3278697	3280697	-	0	0	0	0		0	0	0	0		3275890	3278697	0	1	0	0		0	3	0	1
AT1G10050	1	3277269	3279269	+	0	1	0	0		0	0	0	0		3279269	3283482	0	1	0	0		0	0	0	0
AT1G10060	1	3282238	3284238	+	0	1	0	0		0	0	0	0		3284238	3287107	0	1	0	0		0	2	0	0
AT1G10070	1	3286086	3288086	+	0	1	0	0		0	0	0	0		3288086	3290471	0	0	0	0		0	0	0	0
AT1G10090	1	3296198	3298198	-	0	0	0	0		0	0	0	0		3290310	3296198	0	5	0	0		0	3	0	0
AT1G10095	1	3300443	3302443	-	0	0	0	0		0	0	0	0		3297323	3300443	0	1	0	0		0	3	0	0
AT1G10100	1	3301489	3303489	-	0	0	0	0		0	0	0	0		3300696	3301489	0	0	0	0		0	0	0	0
AT1G10110	1	3300741	3302741	+	0	0	0	0		0	0	0	0		3302741	3304092	0	0	0	0		0	0	0	0
AT1G10120	1	3306824	3308824	-	0	0	0	0		0	0	0	0		3304038	3306824	0	0	0	0		0	0	0	0
AT1G10130	1	3308929	3310929	+	0	0	0	0		0	0	0	0		3310929	3322213	0	4	0	0		0	1	0	0
AT1G10140	1	3323548	3325548	-	0	0	0	0		0	0	0	0		3322801	3323548	0	0	0	0		0	0	0	0
AT1G10150	1	3323823	3325823	+	0	0	0	0		0	0	0	0		3325823	3327614	0	1	0	0		0	0	0	0
AT1G10155	1	3328448	3330448	-	0	0	0	0		0	1	0	0		3327636	3328448	0	0	0	0		0	0	0	0
AT1G10170	1	3337491	3339491	-	0	0	0	0		0	1	0	0		3333594	3337491	1	1	0	0		0	1	0	0
AT1G10180	1	3341608	3343608	-	0	0	0	0		0	0	0	0		3338302	3341608	0	3	0	0		0	3	0	0
AT1G10190	1	3345632	3347632	-	0	0	0	0		0	0	0	0		3343685	3345632	0	0	0	0		0	0	0	0
AT1G10200	1	3347885	3349885	-	0	0	0	0		0	0	0	0		3346389	3347885	0	0	0	0		0	0	0	0
AT1G10210	1	3347218	3349218	+	0	0	0	0		0	0	0	0		3349218	3351180	0	1	0	0		0	0	0	0
AT1G10220	1	3350158	3352158	+	0	0	0	0		0	0	0	0		3352158	3354856	0	0	0	0		0	0	0	0
AT1G10230	1	3353570	3355570	+	0	0	0	0		0	0	0	0		3355570	3356359	0	0	0	0		0	0	0	0
AT1G10240	1	3359838	3361838	-	0	0	0	0		0	0	0	0		3356679	3359838	0	1	0	0		0	1	0	0
AT1G10250	1	3360508	3362508	-	0	0	0	0		0	0	0	0		3360086	3360508	0	0	0	0		0	0	0	0
AT1G10270	1	3361503	3363503	+	0	0	0	0		0	0	0	0		3363503	3366488	0	1	0	0		0	1	0	0
AT1G10280	1	3369095	3371095	-	0	0	0	0		0	0	0	0		3366492	3369095	0	0	0	0		0	0	0	0
AT1G10290	1	3368557	3370557	+	0	0	0	0		0	0	0	0		3370557	3377463	1	2	0	0		0	2	0	0
AT1G10300	1	3376141	3378141	+	0	0	0	0		0	1	0	0		3378141	3380226	0	0	0	0		0	0	0	0
AT1G10310	1	3383914	3385914	-	0	1	0	0		0	1	0	0		3381600	3383914	0	0	0	0		0	0	0	0
AT1G10320	1	3388373	3390373	-	0	0	0	0		0	0	0	0		3384163	3388373	0	4	0	0		0	1	0	0
AT1G10330	1	3386746	3388746	+	0	3	0	0		0	0	0	0		3388746	3390150	0	0	0	0		0	0	0	0
AT1G10340	1	3392571	3394571	-	0	0	0	0		0	0	0	0		3390321	3392571	0	0	0	0		0	0	0	0
AT1G10350	1	3395055	3397055	-	0	0	0	0		0	0	0	0		3393406	3395055	0	0	0	0		0	0	0	0
AT1G10360	1	3396849	3398849	-	0	0	0	0		0	0	0	0		3395557	3396849	0	0	0	0		0	0	0	0
AT1G10370	1	3398358	3400358	-	0	0	0	0		0	0	0	0		3397080	3398358	0	0	0	0		0	0	0	0
AT1G10380	1	3398605	3400605	+	0	0	0	0		0	0	0	0		3400605	3402324	0	0	0	0		0	0	0	0
AT1G10385	1	3401223	3403223	+	0	0	0	0		0	0	0	0		3403223	3405856	0	0	0	0		0	0	0	0
AT1G10390	1	3412843	3414843	-	0	0	0	0		0	0	0	0		3407023	3412843	0	2	0	0		0	8	0	0
AT1G10400	1	3416358	3418358	-	0	0	0	0		0	2	0	0		3414851	3416358	0	0	0	0		0	0	0	0
AT1G10410	1	3419639	3421639	-	0	0	0	0		0	0	0	0		3416679	3419639	0	0	0	0		0	2	0	0
AT1G10417	1	3427457	3429457	-	0	0	0	0		0	0	0	0		3424185	3427457	0	0	0	0		0	0	0	0
AT1G10430	1	3430633	3432633	-	0	0	0	0		0	0	0	0		3428477	3430633	0	0	0	0		0	2	0	0
AT1G10440	1	3431256	3433256	-	0	0	0	0		0	0	0	0		3431184	3431256	0	0	0	0		0	0	0	0
AT1G10450	1	3429779	3431779	+	0	0	0	0		0	0	0	0		3431779	3438370	0	1	0	0		0	2	0	0
AT1G10455	1	3436554	3438554	+	0	0	0	0		0	0	0	0		3438554	3439013	0	0	0	0		0	0	0	0
AT1G10460	1	3440320	3442320	-	0	0	0	0		0	0	0	0		3439321	3440320	0	0	0	0		0	0	0	0
AT1G10470	1	3443957	3445957	-	0	0	0	0		0	0	0	0		3442326	3443957	0	0	0	0		0	0	0	0
AT1G10480	1	3447690	3449690	+	0	0	0	0		0	0	0	0		3449690	3451226	0	0	0	0		0	0	0	0
AT1G10490	1	3451227	3453227	+	0	0	0	0		0	0	0	0		3453227	3460620	0	1	0	0		0	3	0	0
AT1G10500	1	3461485	3463485	-	0	0	0	0		0	0	0	0		3459999	3461485	0	2	0	0		0	0	0	0
AT1G10510	1	3459634	3461634	+	0	2	0	0		0	0	0	0		3461634	3465786	0	1	0	0		0	2	0	0
AT1G10520	1	3463963	3465963	+	0	1	0	0		0	1	0	0		3465963	3469248	0	0	0	0		0	3	0	0
AT1G10522	1	3467579	3469579	+	0	0	0	0		0	3	0	0		3469579	3471488	0	0	0	0		0	0	0	0
AT1G10530	1	3472672	3474672	-	0	0	0	0		0	0	0	0		3471455	3472672	0	0	0	0		0	0	0	0
AT1G10540	1	3477927	3479927	-	0	0	0	0		0	0	0	0		3474863	3477927	0	2	0	0		0	0	0	0
AT1G10550	1	3480988	3482988	-	0	0	0	0		0	0	0	0		3479152	3480988	0	0	0	0		0	0	0	0
AT1G10560	1	3482579	3484579	+	0	0	0	0		0	0	0	0		3484579	3486965	0	0	0	0		0	0	0	0
[truncated: 27,428 more rows]

## Sheet: Table_S8_DMR_locations
Chromosome	Start	End	Difference
[truncated: 1,861 more rows]

## Sheet: Table_S9_Library_Statistics
Generation	Line	Replicate	Raw Read Length	Raw Read Pairs	Total reads mapped	Of which part of pair	Cytosines coverage > 0	Average Coverage of sites with coverage > 0	Conversion Rate
[truncated: 32 more rows]
